# Supplementary material for: Derivation and validation of a blood biomarker score for 2-day mortality prediction from prehospital care: a multicenter, cohort, EMS-based study
Source: Intern Emerg Med. 2023 Apr 20;18(6):1797–806. doi: 10.1007/s11739-023-03268-x (PMC10116443; doi:10.1007/s11739-023-03268-x)
Supplement: Supplementary file 1 — Supplementary file1 (CSV 369 KB) [file 11739_2023_3268_MOESM1_ESM.csv]

Date	Age	Sex	pH	pCO2	pO2	cHCO3- (Bicarbonate)	BE (ecf) extracellular base excess	cSO2	Na+ (Sodium)	K+ (Potasium)	Ca++ (Calcium)	Cl- (Chlorine)	TCO2	Hct (Hematocrit)	Hb (Hemoglobin)	BE (b) blood base excess	Glu (Glucose)	Lac (Lactate)	Crea (Creatinine)	Agap	Agap Uri.	AGapK	Osmolr.	Urea mg/dl	BUN calculated (blood urea nitrogen)	Hospital-inpatient	ICU admission	2-day mortality	Derivation(0)/validation (1)
10/08/2019	38	1	7.027	79.9	32.4	21	-9.9	36.6	137	4	1.21	101	22.3	47	15.9	-11.8	106	11.14	1.67	15	40	19	283.39	21.02	9.81	1	1	0	0
10/15/2019	70	2	6.913	24.7	78.7	8.9	-17.8	67.6	141	4.1	0.89	123	11.1	44	13.8	-16.9	241	18.98	1.09	9.1	22.1	13.2	301.19	34.83	16.26	1	0	1	0
10/08/2019	76	1	7.385	47.8	40.6	28.6	3.5	74.2	143	4.7	1.29	106	28.6	47	16	2.5	111	0.73	1.14	8.4	41.7	13.1	297.27	30.63	14.29	1	0	0	1
10/08/2019	18	1	7.398	40.3	46.7	26.4	2.9	81.3	139	3.8	1.24	105	26.7	44	14.6	2.7	234	3.54	1.04	7.6	37.8	11.4	294.9	23.42	10.93	1	1	0	0
10/18/2019	37	2	7.318	46.8	43.6	24.6	3.1	76.8	140	3.3	1.25	101	25.8	39	12.5	2.4	152	1.87	0.99	14.4	42.3	17.7	292.05	21.62	10.09	0	0	0	1
10/18/2019	71	1	7.319	46.7	44.5	22.9	2.9	65.8	130	4.7	1.31	100	24.6	40	14.3	2.1	149	2.67	1.46	7.1	34.7	11.8	271.38	18.62	8.69	1	0	0	0
10/18/2019	82	1	7.267	46.7	40.3	21.9	-4.3	76.5	135	3.5	1.23	105	23.8	44	14.8	-2.5	321	7.41	1.11	8.1	33.5	11.6	291.94	24.62	11.49	1	1	0	0
10/18/2019	78	2	7.385	39.8	67.8	24.6	2.8	78.9	142	2.8	1.22	102	21.8	46	16.1	2.1	152	2.56	0.81	15.4	42.8	18.2	296.35	23.42	10.93	1	1	0	0
10/17/2019	85	1	7.494	35.4	45.6	23.7	0.9	84.7	131	5.3	1.18	103	25.6	41	12.9	2.3	121	2.56	1.69	4.3	33.3	9.6	272.83	24.62	11.49	1	1	0	0
10/17/2019	70	1	7.396	34.6	64.3	25.6	1.1	83.9	137	4.1	1.19	102	24.3	40	14.9	2.1	164	0.98	0.81	9.4	39.1	13.5	286.92	22.82	10.65	1	0	0	1
10/20/2019	86	1	7.375	37.8	14.9	22.1	-3.1	18.5	146	3.5	1.1	110	22.3	46	15.7	-2.7	94	3.75	0.88	13.9	39.5	17.4	302.23	30.03	14.01	1	0	0	0
10/17/2019	66	1	7.426	34.6	67.7	22.9	-0.7	91.6	142	4.4	1.32	109	24.7	39	10.9	-1.1	109	1.98	1.29	10.1	37.4	14.5	294.16	24.62	11.49	1	0	0	0
10/16/2019	57	1	7.398	36.7	76.8	24.6	0.9	90.6	143	4.1	1.27	101	23.5	42	14.9	0.7	108	2.34	1.37	17.4	46.1	21.5	296.3	25.83	12.05	1	0	0	0
11/04/2019	48	1	7.375	41.1	54.3	23.1	-1.2	69.4	130	3.9	1.13	104	23.9	36	11.1	-1.4	83	3.13	0.81	2.9	29.9	6.8	268.72	24.62	11.49	0	0	0	1
11/03/2019	53	2	7.412	31.7	28.7	20.8	-2.7	58.1	137	4	1.11	105	22.1	43	14.2	-3.8	141	3.81	1.23	11.2	36	15.2	286.14	25.83	12.05	1	1	0	1
11/05/2019	88	1	7.311	44.1	156.3	21.6	-4.8	99.2	140	3.5	1.11	103	23.1	37	11.8	-4.8	108	3.67	1.13	15.4	40.5	18.9	290.1	24.62	11.49	0	0	0	1
11/05/2019	82	2	6.875	81.4	26.9	10.2	-16.9	39.1	131	4.1	1.04	96	21.4	37	12.1	-18.9	144	9.45	2.45	24.8	39.1	28.9	275.11	30.63	14.29	1	0	1	0
11/05/2019	63	1	7.356	37.1	36.9	21.8	-2.1	65.9	142	3.7	1.11	103	22.4	45	15.8	-2.1	83	3.61	1.41	17.2	42.7	20.9	292.72	24.62	11.49	1	1	0	0
11/05/2019	31	1	7.373	38.1	37.2	22.3	-0.3	63.2	134	3.2	1.14	103	21.6	47	15.8	-1.1	98	1.98	0.88	8.7	34.2	11.9	277.55	24.62	11.49	1	0	0	0
11/06/2019	82	2	7.272	37.1	18.5	19.4	-3.2	54.2	135	4	1.03	98	24.7	41	13.3	-4.3	101	7.21	1.17	17.6	41	21.6	279.72	24.62	11.49	1	0	1	0
11/06/2019	79	2	7.455	28.3	35.7	19.9	-1.9	78.4	139	3.5	1.04	104	22.4	27	9.1	-1.8	134	3.11	0.42	15.1	38.5	18.6	289.55	24.62	11.49	0	0	0	0
11/08/2019	54	2	7.361	52.3	34.2	29.6	4.2	62.2	138	5.1	1.22	108	29.7	32	11.1	2.8	108	1.56	0.72	0.4	35.1	5.5	285.6	21.62	10.09	1	0	0	1
11/10/2019	59	1	7.428	50.1	28.7	32.7	7.9	48.7	137	4.6	1.11	102	33.5	40	13.3	6.9	197	1.16	0.97	2.3	39.6	6.9	289.45	27.03	12.61	1	0	0	1
11/12/2019	42	2	7.389	41.9	50.2	26.3	1.1	83.6	133	3.5	1.07	104	26.9	39	12.8	1.2	85	1.76	0.62	2.7	32.5	6.2	275.23	27.03	12.61	0	0	0	1
11/14/2019	46	2	7.18	71.3	34.2	26.7	-3.3	81.3	138	3.8	1.21	101	23.5	43	14.3	-3.5	93	4.11	0.79	10.3	40.8	14.1	288.47	43.84	20.46	0	0	0	0
11/14/2019	65	2	7.377	53.5	59.8	24.3	0.9	87.4	134	4.4	1.08	107	23.6	43	14.2	1.1	107	1.64	0.96	2.7	31.4	7.1	284.36	62.46	29.15	0	0	0	1
11/21/2019	65	1	7.029	81.9	42.4	18.9	-8.6	36.6	140	5.6	0.87	98	21.4	39	11.6	-9.1	95	12.65	9.01	23.1	47.6	28.7	301.09	94.89	44.29	1	1	1	1
11/15/2019	60	2	7.084	87.6	39.7	27.2	-4.1	67.3	144	4.3	1.09	103	27.1	44	13.3	-4.7	363	6.97	1.28	13.8	45.3	18.1	316.48	49.85	23.26	1	1	0	0
11/16/2019	91	2	7.406	34.9	61.3	24.3	1.3	84.5	141	3.7	1.19	96	23.6	34	10.4	2.3	120	1.99	1.61	20.7	48.7	24.4	292.77	24.62	11.49	0	0	0	0
11/15/2019	84	1	7.389	53.4	73.2	23.5	1.1	74.7	142	5	1.05	103	24.7	37	12.5	1.3	109	2.43	1.3	15.5	44	20.5	297.66	45.65	21.3	1	0	0	0
11/25/2019	45	1	7.331	60	37	31.6	4	65.8	140	3.8	1.21	114	33.4	48	15.1	5.7	97	5.34	0.87	-5.6	29.8	-1.8	292.8	44.44	20.74	1	1	0	0
10/17/2019	59	1	7.452	42.1	27.9	28.7	4.7	41.6	141	4.3	1.11	99	29.7	42	15.1	5.1	127	2.71	0.76	13.3	46.3	17.6	293.56	27.03	12.61	1	1	0	1
11/14/2019	53	1	7.387	47.6	44.7	27.5	2.8	80.4	140	3.5	1.13	103	29.1	36	12.8	2.8	124	0.86	0.91	9.5	40.5	13	291.99	30.63	14.29	1	1	0	0
11/17/2019	66	1	7.367	38.6	81.3	24.7	1.1	85.5	136	3.5	1.11	101	22.5	54	18.2	1.1	200	1.19	1.06	10.3	38.5	13.8	288.92	34.83	16.26	1	0	0	1
11/17/2019	67	1	7.379	52.5	46.7	24.1	1.5	76.9	137	3.2	1.31	111	27.9	41	13.7	1.3	128	3.41	1.16	1.9	29.2	5.1	286.72	33.63	15.7	1	0	0	1
11/17/2019	77	2	7.398	31.7	80.1	21.5	-0.7	84.3	135	4.3	1.08	101	22.1	44	14.8	-0.9	119	1.04	1.02	12.5	38.3	16.8	280.92	25.83	12.05	1	0	0	0
11/22/2019	32	2	7.236	47.1	78.9	17.9	-5.7	72.6	138	3.1	1.13	105	21.2	47	15.1	-7.1	109	2.23	0.11	15.1	36.1	18.2	286.16	24.62	11.49	1	0	0	0
11/24/2019	91	2	7.381	46.6	46.9	26.5	1.3	84.1	141	5.2	1.13	105	28.1	43	14.3	1.3	101	5.67	1.31	9.5	41.2	14.7	295.52	47.45	22.14	1	0	0	0
11/18/2019	77	2	7.389	57.1	25.7	26.1	2.1	67.4	138	4.2	1.12	105	34.1	39	12.5	1.9	140	1.87	0.75	6.9	37.2	11.1	290.48	40.24	18.78	0	0	0	1
11/19/2019	73	2	7.398	44.1	31.2	26.6	1.2	58.8	131	3.9	1.21	110	28.3	42	14.3	1.6	70	1.51	0.75	-5.6	24.9	-1.7	274.9	54.05	25.23	1	0	0	0
11/23/2019	84	1	7.391	35.1	62.5	21.2	-3.1	91.1	130	3.6	1.12	111	22.3	43	14.3	-3.8	192	4.67	0.81	-2.2	22.6	1.4	279.68	54.05	25.23	1	1	0	0
11/24/2019	54	1	7.376	48.1	15.6	27.7	1.7	18.1	136	3.9	1.11	107	29.2	48	16.2	2.4	143	3.22	1.15	1.3	32.9	5.2	290.96	66.07	30.83	0	0	0	1
11/30/2019	71	1	7.354	58.3	26.8	25.3	3.5	43.7	139	3.7	1.12	124	31.6	37	12.1	5	167	3.87	1.05	-10.3	18.7	-6.6	292.38	30.63	14.29	1	1	0	0
11/29/2019	73	2	7.359	54.9	18.3	29.7	3.6	24.5	140	3.5	1.11	101	31.7	49	15.4	5.1	118	2.98	0.77	9.3	42.5	12.8	295.56	54.05	25.23	0	0	0	0
11/29/2019	33	2	7.368	38.6	56.5	24.1	1.6	70.3	133	3.7	1.21	100	23.7	40	13.1	1.4	88	0.78	0.9	8.9	36.7	12.6	274.69	22.82	10.65	0	0	0	1
11/29/2019	77	1	7.389	45.6	25.8	26.9	2.6	45.8	135	4.5	1.06	104	25.7	42	14.5	3.4	110	2.11	0.83	4.1	35.5	8.6	281.72	33.63	15.7	0	0	0	0
11/28/2019	83	2	7.381	36.2	58.8	22.2	-1.7	78.5	140	4.1	1.12	109	22.3	38	12.5	-1.5	138	0.58	1.13	8.8	35.1	12.9	296.68	54.05	25.23	1	0	0	0
11/28/2019	64	2	7.431	46.2	45.6	30.5	6.2	82.1	140	3.4	1.14	112	31.9	44	14.5	4.3	64	1.14	0.95	-2.5	31.4	0.9	292.56	54.05	25.23	0	0	0	1
11/28/2019	81	2	7.415	34.6	55.9	22.5	-0.2	87.8	141	3.9	1.03	109	23.8	43	14.1	-0.3	106	1.35	0.85	9.5	35.9	13.4	294.6	40.24	18.78	1	0	0	0
11/27/2019	74	1	7.404	40.6	76.8	26.9	2.1	93.1	135	4.1	1.02	109	26.9	43	14.1	2.4	121	1.24	1.12	-0.9	30.1	3.2	283.73	42.04	19.62	1	0	0	0
11/27/2019	64	2	7.378	34.5	76.4	21.7	-1.1	67.4	143	4	1.09	105	27.3	40	13.2	-1.3	120	1.07	0.94	16.3	42	20.3	301.58	53.45	24.95	0	0	0	0
11/27/2019	64	1	7.401	37.8	41.3	24.5	1.1	81.2	136	3.7	1.01	106	24.1	47	15.8	1.2	197	2.34	0.75	5.5	33.7	9.2	289.05	36.64	17.1	1	0	0	0
11/19/2019	43	2	7.421	56.7	26.7	28.7	5.8	47.1	133	6.3	1.27	94	31.8	25	8.6	6.1	442	6.76	3.89	10.3	45.3	16.6	308.87	109.91	51.29	1	0	0	1
11/24/2019	82	2	7.378	31.6	65.2	22.9	1.1	87.4	139	3.4	1.04	104	17.9	36	12.1	1.4	169	3.45	1.81	12.1	38.4	15.5	293.19	34.83	16.26	1	0	0	1
11/26/2019	84	2	7.444	33.6	43.2	21.7	-2.2	76.5	150	3.6	1.06	115	21.5	37	12.1	-1.2	135	2.33	2.04	13.3	38.6	16.9	314.21	40.24	18.78	1	0	0	1
11/29/2019	55	1	7.405	37.1	76.4	21.3	-4.2	85.3	137	3.6	1.06	100	21.5	40	13.8	-5.1	227	0.87	0.65	15.7	40.6	19.3	290.52	23.42	10.93	0	0	0	1
12/06/2019	85	1	7.443	39.8	29.2	27.2	3.1	58.2	132	4.8	1.23	95	26.8	50	12.9	2.9	133	2.95	1.38	9.8	41.8	14.6	281.2	58.86	27.47	0	0	0	1
11/22/2019	83	1	7.443	44.8	51.6	25.7	4.6	76.5	134	5	1.13	105	26.8	28	9.2	5.1	118	2.13	2.87	3.3	34	8.3	284.47	59.46	27.75	1	0	0	1
11/28/2019	79	2	7.267	55.6	84.1	26.1	-3.2	91.4	134	3.6	1.11	103	26.4	39	12.8	-2.4	278	2.16	0.77	4.9	34.6	8.5	289.05	33.63	15.7	1	1	0	0
11/04/2019	66	2	7.468	48.8	53.2	26.9	5.7	76.4	135	3.9	1.09	104	27.8	37	12.9	5.9	143	5.87	2.23	4.1	34.9	8	281.55	21.62	10.09	1	0	1	1
11/02/2019	89	2	7.411	46	37.6	29.2	4.6	71.5	146	3.8	1.27	106	29.2	36	12.1	3.9	142	2.67	0.42	10.8	43.8	14.6	302.99	18.62	8.69	1	0	1	0
10/21/2019	78	1	7.418	49.8	25.9	32.1	7.6	47.6	144	4.6	1.19	106	32	48	16.2	6.1	127	1.22	1.59	5.9	42.6	10.5	305.07	60.06	28.03	1	0	0	0
11/25/2019	90	2	7.341	37.1	79.6	20	-5.1	91.2	139	3.5	1.05	105	21.1	27	8.9	-5.1	139	1.34	0.37	14	37.5	17.5	290.43	28.23	13.17	1	1	0	0
12/07/2019	61	1	7.366	68.1	7.3	39	13.7	5.3	141	5.2	1.26	96	38.9	49	16.6	10.1	113	2.61	1.68	6	50.2	11.2	302.79	87.09	40.64	1	0	0	1
12/06/2019	71	2	7.391	40.1	35.8	24.1	-3	68.1	133	4	1.25	105	25.1	38	12.9	-3	141	3.67	0.81	3.9	32	7.9	278.24	26.43	12.33	1	0	0	1
12/06/2019	71	2	7.388	32.6	26.8	20.9	-4.5	50.3	134	3.7	1.24	105	19.9	33	11.7	-4.3	251	3.87	0.79	8.1	32.7	11.8	286.85	29.43	13.73	1	0	0	0
12/05/2019	41	1	7.376	39.5	36.7	22.6	0.2	65.4	138	4.1	1.25	106	23.7	45	15.4	0.2	67	1.12	0.83	9.4	36.1	13.5	284.43	28.23	13.17	0	0	0	0
12/05/2019	86	2	7.378	31.6	40.1	18.5	-4.9	76.4	140	4.2	1.17	107	21.3	34	11.6	-4.5	276	1.76	1.67	14.5	37.2	18.7	302.94	45.65	21.3	1	0	0	0
12/04/2019	77	2	7.356	53.4	68.9	28.9	4.6	84.1	136	3	1.11	103	35.3	37	12.5	5.1	122	1.99	0.79	4.1	36	7.1	284.48	34.23	15.98	0	0	0	1
12/03/2019	40	1	7.286	52.7	21.8	22.9	-3.1	27.9	138	3.4	1.16	109	25.1	48	15.5	-3.1	109	4.34	0.83	6.1	32.4	9.5	286.76	28.23	13.17	1	0	0	1
12/02/2019	39	2	7.468	35.7	56.4	26.7	3.2	70.2	136	3.9	1.09	105	21.8	37	12.4	3.4	124	0.69	0.65	4.3	34.9	8.2	282.79	23.42	10.93	0	0	0	0
12/02/2019	70	1	7.031	80.9	29.4	19.8	-10.3	36.6	140	4.4	1.21	101	22.3	41	13.5	-11.8	112	5.76	0.82	19.2	43.4	23.6	289.73	21.02	9.81	1	0	0	1
12/01/2019	79	2	7.286	50.7	48.7	24.7	-2.6	78.9	135	4.3	1.31	107	26.7	36	11.7	-2.1	220	3.11	1.27	3.3	32.3	7.6	288.63	38.44	17.94	1	0	0	0
12/19/2019	33	2	7.388	39.7	35.2	23.9	-1.1	67.1	142	3.7	1.25	106	24.2	45	15.4	-1	97	1.75	0.7	12.1	39.7	15.8	293.79	26.43	12.33	0	0	0	0
12/12/2019	59	2	7.449	32.3	43.4	22.4	-1.6	81.8	135	3.7	1.16	101	22.4	38	13	-0.9	145	1.1	0.54	11.6	37.7	15.3	280.36	13.81	6.45	0	0	0	1
12/19/2019	53	1	7.481	35.9	53.5	26.7	3.2	89.8	142	4	1.29	105	26.7	48	16.2	3.4	103	0.65	0.7	10.3	41	14.3	294.33	27.63	12.89	0	0	0	0
12/19/2019	85	2	7.381	42.7	54.1	25.3	0.2	87	141	4.6	1.2	105	25.6	43	13.2	0	186	1.48	0.82	10.7	40.6	15.3	300.64	49.85	23.26	0	0	0	0
12/04/2019	44	1	7.376	41.5	57.7	24.7	0.7	84.1	139	4.1	1.13	104	21.5	39	14.1	1.2	115	1.45	0.79	10.3	39.1	14.4	290.5	36.64	17.1	1	0	0	1
12/01/2019	92	2	7.397	36.7	43.9	24.5	1.4	76.5	139	3.5	1.14	106	23.7	41	12.1	1.8	118	1.13	0.76	8.5	36.5	12	289.36	28.83	13.45	0	0	0	1
12/08/2019	93	2	7.187	67.8	30.5	25.1	-4.7	40.2	153	4.6	1.13	104	27.1	44	13.8	-3.4	550	3.98	3.17	23.9	53.6	28.5	344.36	46.85	21.86	1	0	0	0
11/22/2019	50	1	7.345	54.1	38.6	29.1	2.2	68.2	138	3.2	1.13	109	30.8	36	12.5	3.3	100	2.11	0.86	-0.1	32.2	3.1	294.57	78.08	36.44	1	1	0	1
12/05/2019	55	1	7.031	79.7	21.1	20.6	-7.9	18.3	137	3.6	1.21	103	40.1	39	13.1	-6.5	108	6.78	0.75	13.4	37.6	17	291.11	66.67	31.11	1	1	0	1
12/06/2019	66	1	7.367	56.7	41.3	25.6	1.1	87.3	138	4.6	1.07	103	25.7	38	12.5	1.3	134	3.54	1.02	9.4	39.6	14	290.25	40.84	19.06	1	0	0	0
12/20/2019	23	1	7.378	43.2	36.7	28.5	2.4	71.3	138	4.3	1.08	103	31.2	48	15.3	2.6	124	1.98	1.12	6.5	39.3	10.8	289.8	41.44	19.34	1	0	0	0
12/20/2019	33	1	7.532	26.4	34.5	20.5	-0.3	63.5	136	4.3	1.19	103	31.2	52	17.6	0.5	120	3.67	0.89	12.5	37.3	16.8	284.47	34.83	16.26	0	0	0	0
12/21/2019	75	1	7.002	72.4	21.8	16.4	-16.7	45.6	137	7.2	0.99	109	38.9	49	15.6	-15.6	416	11.45	1.21	11.6	35.2	18.8	310.62	81.08	37.84	1	1	1	1
12/26/2019	80	1	7.378	38.6	85.4	26.7	2.1	94.3	131	3.4	0.83	103	26.7	29	9.5	2.2	217	3.56	1.05	1.3	31.4	4.7	284.37	61.86	28.87	1	1	1	0
12/29/2019	43	2	7.332	50.6	23.5	25.6	-2.1	33.1	132	4.5	1.2	107	31.5	43	14.9	-2.6	83	2.98	0.67	-0.6	29.5	3.9	274.42	34.83	16.26	0	0	0	0
12/21/2019	46	2	7.336	43.6	56.6	21.6	-5.1	83.2	137	3.9	1.21	109	23.6	43	13.9	-5	92	4.98	0.81	6.4	31.9	10.3	286.22	42.64	19.9	1	0	0	0
12/21/2019	78	1	7.398	38.7	58.7	26.5	-2.1	39.7	136	3.9	1.05	111	24.6	47	15.1	-2.3	79	1.24	0.71	-1.5	28.9	2.4	284	45.65	21.3	1	0	0	0
12/23/2019	61	1	7.365	48.7	36.7	23.5	0.2	74.3	139	4.3	1.17	108	28.7	49	17.1	0.2	181	0.54	1.35	7.5	35.3	11.8	292.66	27.63	12.89	0	0	0	0
12/23/2019	50	1	7.387	36.7	57.8	25.6	2.2	67.8	138	4.2	1.24	109	28.7	50	17.2	2.1	104	0.87	0.71	3.4	33.2	7.6	288.48	40.24	18.78	0	0	0	0
12/25/2019	85	1	7.367	53.2	20.6	30.1	4.1	32.4	135	4.3	1.13	106	29.9	33	11.1	3.5	146	1.87	1.49	-1.1	33.3	3.2	291.62	81.08	37.84	1	0	0	1
12/31/2019	65	2	7.365	50.9	34.6	29.1	2.8	63.4	139	4.8	1.15	101	29.3	56	19.1	2.3	114	0.62	0.62	8.9	42.8	13.7	290.44	36.64	17.1	0	0	0	0
12/20/2019	31	1	7.375	51.1	21.3	29.9	4.7	33.2	139	5.7	1.08	103	30	55	18.8	3.1	90	1.62	0.85	6.1	41.7	11.8	288.21	31.23	14.57	1	0	0	1
10/15/2019	44	1	7.351	44.6	31.4	25.7	0.3	57.5	134	3.9	1.21	105	26.9	42	14.5	0.7	99	1.99	1.08	3.3	32.9	7.2	277.6	24.62	11.49	0	0	0	0
10/15/2019	26	2	7.398	36.4	62.4	23.1	0.5	79.9	142	4.2	1.21	103	27.8	40	12.3	0.7	92	2.13	0.61	15.9	43.2	20.1	293.42	25.83	12.05	1	1	0	0
10/14/2019	64	2	7.318	30.9	61.4	17.2	-7.1	89.2	135	5.8	1.26	101	16.4	31	9.3	-9.1	220	9.89	0.99	16.8	39.8	22.6	286.33	24.62	11.49	1	0	0	0
10/14/2019	50	1	7.413	51.6	28.9	32.9	7.1	58.4	134	3.2	1.25	104	33.9	48	15.6	8.1	92	1.76	1.03	-2.9	33.2	0.3	277.02	23.42	10.93	0	0	0	0
10/13/2019	34	1	7.391	34.2	78.5	25.6	2.1	81.3	129	3.8	1.21	112	28.9	43	14.7	1.6	161	2.98	0.99	-8.6	20.8	-4.8	272.15	31.23	14.57	1	0	0	0
10/12/2019	41	1	7.312	28.9	94.3	22.1	-2.4	87.9	139	4.6	1.16	104	26.7	46	15.1	-2.5	109	5.76	1.11	12.9	39.6	17.5	289.16	30.63	14.29	1	0	0	0
10/10/2019	79	1	7.245	49.1	26.4	22.1	-5.1	34.6	134	4.5	1.24	101	26.7	36	11.8	-5.9	121	2.08	2.49	10.9	37.5	15.4	279.43	28.23	13.17	1	0	0	1
10/01/2019	67	1	7.333	47.1	24.5	25	-0.9	39.5	138	5.5	1.17	103	25.3	41	14	-1.3	255	3.08	0.88	10	40.5	15.5	297.87	46.25	21.58	0	0	0	1
12/07/2019	89	1	7.474	34.2	24.1	25.1	1.5	48.1	139	3.5	1.08	105	24.9	39	13.3	1.9	116	1.37	2.04	8.9	37.5	12.4	303.86	116.52	54.38	1	0	0	0
12/08/2019	46	1	7.358	58.2	43.3	32.8	7.3	75.5	146	4.2	1.3	106	32.9	46	15.6	5.3	116	2.06	0.96	7.2	44.2	11.4	304.45	36.04	16.82	1	0	0	1
10/21/2019	67	1	7.361	46.6	28.6	26.3	0.9	50.9	142	4.6	1.26	105	26.4	29	10	0.6	129	2.16	1.06	10.7	41.6	15.3	294.87	22.22	10.37	1	0	0	0
10/31/2019	87	2	7.515	28.2	33	22.8	-0.2	71.7	139	4.1	1.16	105	22.5	48	16.2	1.2	340	1.63	0.72	11.2	38.1	15.3	302.79	35.44	16.54	1	0	0	1
10/30/2019	67	1	7.367	31.3	65.2	24.1	1.1	81.9	142	3.9	1.12	105	24.6	47	15.3	0.9	101	1.98	0.81	12.9	40.9	16.8	294.32	28.23	13.17	1	0	0	1
10/31/2019	86	1	7.247	38.1	18.9	21.5	-4.1	65.4	135	4.1	1.23	107	27.8	29	9.5	-4.5	198	1.12	0.96	6.5	32.1	10.6	284.9	23.42	10.93	1	0	0	1
10/31/2019	59	2	7.378	24.3	91.3	21.7	2.2	90.4	130	4	1.13	106	19.5	40	12.5	2.1	143	0.98	0.77	2.3	28	6.3	272.05	24.62	11.49	1	0	0	0
10/29/2019	52	1	7.379	36.7	87.5	22.9	1.4	89.5	140	3.8	1.21	101	25.4	44	15.1	1.8	131	1.31	0.73	16.1	42.8	19.9	291.48	25.23	11.77	1	0	0	0
10/27/2019	76	2	7.367	43.1	47.1	21.9	-0.27	79.4	140	4.3	1.12	103	25.7	35	11.5	-0.4	209	11.98	1.31	15.1	41.3	19.4	297.72	36.64	17.1	1	1	0	1
10/25/2019	88	1	7.367	43.5	28.9	24.5	1.1	68.1	135	4.6	1.08	106	29.4	43	13.9	1.3	106	0.83	1.38	4.5	33.6	9.1	281.49	33.63	15.7	0	0	0	0
10/24/2019	73	1	7.215	34.7	101	13.9	-11.9	95	138	3.9	1.11	107	15.8	46	14.1	-12.5	170	10.65	1.37	17.1	34.9	21	290.55	30.63	14.29	1	0	0	0
10/24/2019	71	1	7.346	44.5	33.5	22.4	1.4	68.6	140	2.7	1.31	103	26.9	38	13.5	1.6	160	2.45	1.15	14.6	39.7	17.3	293.59	28.23	13.17	1	0	0	1
10/23/2019	72	1	7.468	28.5	74.3	16.8	-3.1	87.9	125	4.8	1.13	92	21.9	42	14.5	-3.8	160	4.21	0.91	16.2	37.8	21	263.69	28.83	13.45	1	0	0	1
10/22/2019	64	1	7.367	35.1	37.8	18.7	-4.8	59.5	136	4.3	1.12	102	19.8	35	11.1	-4.9	170	2.65	1.36	15.3	38.3	19.6	285.65	25.23	11.77	1	0	0	1
10/22/2019	36	2	7.461	38.4	64.5	16.1	-7	78.9	137	3.4	1.09	112	14.6	25	8.1	-5.1	120	4.98	2.41	8.9	28.4	12.3	282.97	13.81	6.45	1	1	0	1
11/02/2019	77	2	7.111	29.1	60.3	9.1	-19.8	73	137	3.2	1.12	98	10.1	37	11.6	-18.9	187	11.72	0.76	29.9	42.2	33.1	288.59	25.23	11.77	1	1	0	1
11/08/2019	73	2	7.321	28.7	48.9	23.1	-0.3	81.4	139	4.5	1.12	104	26.7	44	14.2	-0.2	84	1.87	0.71	11.9	39.5	16.4	286.77	24.62	11.49	1	0	0	1
11/10/2019	79	1	7.374	51.3	86.4	28.5	2.3	91.3	140	3.3	1.32	105	24.7	41	13.3	2.1	194	2.35	1.34	6.5	38.3	9.8	294.98	25.23	11.77	1	1	0	0
11/10/2019	75	2	7.194	46.7	61.5	18.9	-7.6	76.8	136	4.8	1.12	103	19.8	35	11.4	-7.5	218	1.56	1.29	14.1	37.8	18.9	288.22	24.62	11.49	1	0	0	1
11/11/2019	76	1	7.378	44.3	26.9	24.7	2.6	49.5	142	4.3	1.09	101	27.9	33	11.1	2.7	217	1.87	1.13	16.3	45.3	20.6	300.36	25.83	12.05	1	0	0	1
11/12/2019	85	1	7.387	40.4	44.8	24.9	1.9	75.8	131	3.5	1.13	97	16.8	39	13.7	1.8	166	1.54	0.92	9.1	37.5	12.6	275.33	24.62	11.49	1	0	0	0
11/13/2019	92	2	7.389	36.1	52.4	23.1	-2.1	81.5	138	3.8	1.09	105	22.6	35	11.5	-2	140	1.13	1.36	9.9	36.8	13.7	288.28	27.03	12.61	1	0	0	1
11/13/2019	46	1	7.361	52.3	34.2	29.6	4.2	62.2	144	4.5	1.22	108	29.7	47	16.1	2.8	80	1.52	0.72	6.4	40.5	10.9	296.05	21.62	10.09	0	0	0	0
11/13/2019	69	1	7.364	59.6	28.5	34	8.6	49.6	145	4.1	1.22	104	34.1	47	16.1	6.3	131	1.13	1.12	7	45.1	11.1	304.39	42.64	19.9	1	0	0	0
11/13/2019	81	2	7.429	33.1	14.7	22	-2.4	20.1	135	4.6	1.28	102	21.8	34	11.5	-1.8	230	2.97	0.85	11	37.6	15.6	296.09	79.88	37.28	1	0	0	0
01/05/2020	86	2	7.444	36.5	46.7	24.3	0.1	67.7	138	5.6	1.19	101	19.6	42	14.2	-0.2	164	0.87	0.72	12.7	42.6	18.3	289.72	27.63	12.89	0	0	0	0
01/04/2020	64	1	7.448	56.7	39.7	24.1	0.1	76.7	135	3.7	1.09	105	19.8	46	15.1	-0.1	89	1.12	1.14	5.9	33.7	9.6	281.25	37.84	17.66	0	0	0	0
12/31/2019	44	1	7.282	59.1	15.8	27.9	1.2	16.5	144	3.6	1.31	106	28.5	55	18.8	-0.7	111	2.56	1.47	10.1	41.6	13.7	300.27	36.64	17.1	0	0	0	0
01/01/2020	72	2	7.425	37.6	44.3	24.6	0.2	81.3	139	3.9	1.23	103	24.7	37	12.7	0.4	132	0.96	0.91	11.4	39.9	15.3	288.94	21.62	10.09	0	0	0	0
12/02/2019	70	1	7.027	81.9	22.4	21.5	-9.9	39.6	137	4	1.21	96	22.3	42	13.5	-11.8	450	3.78	1.51	19.5	45	23.5	308.11	54.65	25.51	1	1	0	0
12/25/2019	85	2	7.334	57.8	34.2	23.5	-0.3	68.7	136	4.5	0.99	104	26.9	36	11.5	-0.3	230	1.34	1.13	8.5	36.5	13	291.48	40.24	18.78	1	0	0	0
01/06/2020	47	1	7.275	40.6	65.4	18.4	-7.6	81.4	137	3.7	1.14	108	19.6	47	15.1	-7.5	118	3.11	0.81	10.6	32.7	14.3	286.66	36.64	17.1	1	1	0	0
12/27/2019	80	1	7.468	39.6	54.3	28.5	4.1	37.8	135	5.3	1.18	108	31.5	48	16.4	3.1	115	1.89	0.85	-1.5	32.3	3.8	283.5	42.64	19.9	1	0	0	0
12/20/2019	88	1	7.346	38.5	15.6	20.5	-4.8	11.4	131	3.7	1.19	106	21.7	37	13.1	-4.1	195	2.89	2.06	4.5	28.7	8.2	278.54	34.23	15.98	1	0	0	0
12/24/2019	86	1	7.356	50.9	28.7	27.5	4.1	33.6	139	3.6	1.11	105	23.5	32	11.1	3.6	118	0.75	2.65	6.5	37.6	10.1	296.87	73.87	34.48	1	0	0	0
10/27/2019	85	1	7.467	50.7	67.8	28.9	6.1	80.1	135	4.1	1.06	99	26.7	37	11.1	5.9	319	3.54	1.39	7.1	40.1	11.2	293.43	34.23	15.98	1	0	0	0
01/05/2020	61	2	7.298	60.2	25.4	28.5	-6	31.4	137	5	1.21	109	21.5	29	10.1	-0.5	109	1.98	0.72	-0.5	33	4.5	286.96	41.44	19.34	1	0	0	1
01/04/2020	92	1	7.276	61.3	64.3	16.7	-4.5	79.3	130	5.6	1.15	93	23.2	47	16.1	-3.5	200	2.56	1.15	20.3	42.6	25.9	280.02	53.45	24.95	1	0	0	1
01/03/2020	84	1	7.222	84.6	35.7	36.8	9.1	83.2	140	4.2	1.11	103	44.1	39	12.3	10.6	241	2.11	1.1	0.2	41.2	4.4	300.1	40.24	18.78	1	0	0	0
01/03/2020	86	1	7.412	46.6	35.7	24.7	0.5	55.4	135	4.4	1.12	102	27.9	47	15.2	0.5	100	2.05	0.99	8.3	37.4	12.7	280.16	27.63	12.89	1	0	0	0
01/02/2020	71	1	7.425	34.6	17.8	18.9	-5	45.6	133	4.2	1.01	101	24.5	33	11.4	-6	130	4.01	1.01	13.1	36.2	17.3	283.03	58.86	27.47	1	0	0	0
01/01/2020	62	2	7.439	38.7	36.7	24.1	0.6	67.5	133	4.6	1.43	114	27.8	29	10.5	0.8	201	0.98	7.12	-5.1	23.6	-0.5	289.38	73.27	34.2	1	0	0	0
01/07/2020	65	2	7.358	52.9	21.4	29.8	4.3	32.4	141	4.7	1.24	102	29.9	51	17.5	2.7	142	2.85	0.48	9.2	43.7	13.9	295.29	32.43	15.14	0	0	0	0
01/07/2020	55	2	7.413	40.9	31.9	26.1	1.5	62.1	144	4	1.27	106	26.2	46	15.5	1.3	100	1.3	0.33	11.9	42	15.9	297.76	25.23	11.77	0	0	0	1
01/07/2020	45	2	7.344	50	19.2	27.2	1.5	26.6	144	3.6	1.24	106	27.6	45	15.2	0.6	104	0.9	0.8	10.8	41.6	14.4	296.78	18.02	8.41	0	0	0	0
12/31/2019	81	1	7.371	37.9	58.9	22	-3.3	89.5	143	3.9	1.21	110	22.4	38	13	-2.9	105	2.53	0.9	11	36.9	14.9	296.74	29.43	13.73	0	0	0	0
01/06/2020	41	1	7.493	34.9	17.4	26.8	3.5	29.7	144	5.8	1.19	105	26.7	53	18.2	3.8	86	3.64	0.85	12.2	44.8	18	299.48	40.24	18.78	0	0	0	1
12/10/2019	72	1	7.461	32.7	59.4	26.5	1.9	87.6	135	4.7	1.13	100	25.8	42	14.1	1.5	193	1.98	1.11	8.5	39.7	13.2	290.83	60.66	28.31	1	0	0	1
12/10/2019	72	2	7.381	35.6	60.9	19.6	-1.4	78.6	139	3.4	1.15	106	22.4	47	16.1	-1.5	140	1.12	1.16	13.4	36.4	16.8	290.48	28.23	13.17	0	0	0	0
12/14/2019	88	2	7.345	42.5	36.8	23.1	-1.3	72.3	130	4.1	1.13	106	24.1	32	9.9	-1.6	198	1.98	1.62	0.9	28.1	5	276.71	34.23	15.98	1	0	0	1
12/12/2019	89	1	7.346	40.1	60.2	22	-0.8	82.5	143	2.7	1.11	106	24.6	33	11.1	-0.9	88	2.45	1.13	15	39.7	17.7	297.3	38.44	17.94	1	0	0	1
12/09/2019	19	1	7.291	40.2	35.4	18.6	-3.5	80.3	137	4.2	1.21	102	21.5	48	18.1	-3.5	133	3.69	0.81	16.4	39.2	20.6	286.59	31.23	14.57	1	1	0	0
02/05/2020	81	2	7.333	55.1	15.5	29.1	3.1	17.6	141	3.7	1.22	101	29.4	48	18.6	1.6	118	2.99	0.73	10.9	43.7	14.6	295.66	42.64	19.9	1	0	0	1
12/11/2019	96	2	7.314	41.3	31.5	19.3	-0.6	78.7	135	3.6	1.21	105	22.6	35	11.4	-0.8	136	3.56	0.65	10.7	33.6	14.3	289.17	69.67	32.51	1	0	0	0
12/10/2019	51	2	7.378	40.8	30.8	20.1	-0.2	80.1	135	4.3	1.13	109	25.7	40	13.1	-0.3	175	1.98	0.65	5.9	30.3	10.2	284.53	28.83	13.45	0	0	0	0
02/05/2020	22	1	7.214	45.3	38.4	18.3	-9.5	61.4	141	3.9	1.23	105	19.1	49	16.5	-9.5	112	9.61	1.28	17.7	39.9	21.6	294.23	36.04	16.82	1	0	0	0
01/09/2020	64	1	7.345	15.6	76.5	19.6	-8.7	86.9	141	4.3	1.18	104	19.7	35	10.3	-8.3	155	3.87	0.85	17.4	41.3	21.7	302.02	68.47	31.95	1	1	0	0
02/06/2020	29	2	7.377	43.9	41.8	25.8	0.6	75.8	146	3.9	1.16	114	26.1	50	17.1	0.2	82	1.23	0.53	6.2	35.9	10.1	298.86	13.81	6.45	0	0	0	0
2/17/2020	25	2	7.445	38.6	54.3	26.5	2.4	89.1	141	3.7	1.25	103	26.5	47	15.9	2.4	109	0.99	1.01	11.5	41.7	15.2	293.76	34.23	15.98	0	0	0	0
2/17/2020	68	1	7.097	133.4	37.8	41.4	11.4	47.2	147	4.7	0.97	101	43	50	16.9	5.1	194	3.48	0.82	4.6	50.7	9.3	310.58	34.83	16.26	1	0	1	0
2/17/2020	77	1	7.202	56.6	20.9	22.2	-5.8	24.1	139	4.2	1.21	103	23	29	9.8	-6	205	6.91	1.11	13.8	40.2	18	299.8	62.46	29.15	1	0	0	1
2/17/2020	72	1	7.407	35.2	47.6	22.2	-2.5	83.7	140	4.2	1.2	104	22.4	46	15.7	-1.9	150	2.42	0.92	13.8	40.2	18	293.04	28.23	13.17	1	1	0	0
1/24/2020	47	1	6.875	31.4	46.7	15.1	-14.3	67.5	133	4.2	1.13	111	31.4	46	14.1	-12.5	332	2.23	1.27	6.9	26.2	11.1	289.95	33.03	15.42	1	1	0	1
2/17/2020	78	1	7.333	56.3	15.2	23.7	2.6	16.1	139	4.3	1.14	109	32.1	43	14.6	3.3	139	2.11	0.97	6.3	34.3	10.6	291.83	36.64	17.1	0	0	0	0
01/08/2020	63	1	7.344	46.3	37.8	23.8	-0.1	63.2	134	3.8	1.21	111	25.7	50	17.1	-0.1	139	4.11	1.08	-0.8	26.8	3	282.43	40.24	18.78	1	1	0	1
01/08/2020	21	1	7.411	42.6	51.5	27.8	2.8	85.7	137	3.5	1.15	108	28.6	47	16.1	3.1	31	1.87	0.7	1.2	32.5	4.7	283.03	43.84	20.46	0	0	0	0
12/13/2019	44	1	7.363	46.9	31.2	26.8	2.2	56.7	135	3.3	1.19	102	30.1	48	16.3	2.8	119	2.11	0.98	6.2	36.3	9.5	281.22	27.63	12.89	0	0	0	0
12/13/2019	40	1	7.371	46.6	11.1	25.1	-0.2	9.1	138	3.4	1.15	108	24.8	45	14.1	0.1	112	3.04	1.11	4.9	33.4	8.3	288.53	37.84	17.66	0	0	0	1
12/14/2019	67	1	7.004	100.5	38.1	36.7	7.8	41.4	147	4.7	1.29	101	43	41	12.9	6.7	93	5.67	3.13	9.3	50.7	14	309.38	61.26	28.59	1	1	1	1
01/08/2020	51	2	7.341	47.5	36.1	24.3	1.8	57.4	130	3.8	1.05	102	26.1	40	13.9	2.1	120	2.37	0.68	3.7	31.8	7.5	274.47	46.85	21.86	1	1	0	0
12/15/2019	71	1	7.123	70.4	53.2	22.8	-7.8	82.5	136	4	1.22	108	24.6	51	18.1	-7.9	64	2.89	1.64	5.2	32	9.2	282.26	40.24	18.78	1	1	0	0
12/14/2019	54	1	7.356	47.3	32.6	25.9	-0.2	57.8	139	4.1	1.14	107	27.3	42	14.9	0.3	134	2.34	0.88	6.1	36.1	10.2	291.85	38.44	17.94	1	0	0	0
12/18/2019	57	2	6.987	103.4	42.8	38.7	10.6	44.5	141	5.7	1.29	101	43	47	15.1	10.1	235	1.76	0.69	1.3	45.7	7	302.66	45.65	21.3	1	0	0	1
12/18/2019	56	1	7.356	34.5	51.3	20.5	0.6	76.4	140	3.9	1.14	104	23.5	41	14.3	0.8	193	0.76	0.95	15.5	39.9	19.4	295.23	27.03	12.61	0	0	0	0
03/01/2020	72	1	7.271	42.1	36.2	19.4	-7.5	61.4	139	4.1	1.29	107	20	52	17.5	-7.3	126	8.95	0.65	12.6	36.1	16.7	292.41	44.44	20.74	1	1	1	0
03/01/2020	29	1	7.226	40.5	59	16.8	-10.8	84.9	140	3.6	1.27	105	17.6	48	16.3	-10.3	83	13.74	1	18.2	38.6	21.8	288.72	24.62	11.49	0	0	0	0
2/29/2020	88	1	7.383	44.7	29.9	26.6	1.5	55.4	142	5.3	1.12	105	26.8	49	16.6	1	139	1.86	1.55	10.4	42.3	15.7	303.33	69.67	32.51	0	0	0	0
2/29/2020	66	1	7.514	31.2	47.4	25.1	2.2	87.5	141	3.3	1.17	104	25.1	51	17.2	3.1	104	1.24	1.01	11.9	40.3	15.2	290.68	17.42	8.13	0	0	0	0
12/17/2019	67	1	7.367	36.8	59.7	19.4	-5.6	67.4	139	4	1.23	105	22.3	36	12.3	-6.1	134	4.91	1.21	14.6	38	18.6	290.35	29.43	13.73	0	0	0	0
12/16/2019	47	1	7.334	41.5	36.7	23.1	-2.7	64.3	142	3.7	1.17	106	23.5	48	16.1	-3.1	115	4.5	1.15	12.9	39.7	16.6	296.19	34.83	16.26	0	0	0	0
12/15/2019	63	2	7.356	67.6	78.5	24.1	-0.2	81.3	136	4.5	0.98	104	25.7	37	10.1	-0.1	131	3.7	0.47	7.9	36.5	12.4	283.98	28.23	13.17	1	1	0	0
12/09/2019	73	1	7.349	47.5	18.9	27.1	0.4	21.3	130	4.2	1.25	108	26.7	39	12.5	0.3	125	3.8	1.19	-5.1	26.2	-0.9	273.65	40.24	18.78	1	0	0	0
12/29/2019	79	2	7.346	41.3	24.5	26.5	0.6	23.3	135	4.2	1.21	105	23.5	38	12.4	0.7	170	2.5	1.4	3.5	34.2	7.7	285.85	38.44	17.94	0	0	0	1
12/30/2019	57	1	7.453	32.6	90.3	22.9	0.4	96.8	135	3.7	1.17	106	23.7	45	15.8	0.6	103	1.32	0.91	6.1	32.7	9.8	281.33	33.63	15.7	1	0	0	1
12/30/2019	37	2	7.312	58.9	14.1	23.5	1.8	20.1	136	3.9	1.21	108	30.6	38	12.8	3.1	29	1.87	0.51	4.5	31.9	8.4	278.72	30.63	14.29	0	0	0	0
12/30/2019	61	2	7.341	46.5	27.6	24.1	-1.1	47.8	135	4.3	1.13	105	25.6	44	15.6	-1.1	129	5.65	0.65	5.9	34.3	10.2	284.97	46.85	21.86	1	0	0	0
12/25/2019	68	2	7.324	67.4	56.7	34.5	6.1	98.6	138	4.1	1.26	106	36.6	42	13.7	6.1	255	1.98	0.67	-2.5	36.1	1.6	295.87	34.23	15.98	1	0	0	1
12/26/2019	49	1	7.432	35.4	35.7	22.7	2.1	49.8	138	4.1	1.15	105	24.3	46	14.1	2.1	80	3.1	1.1	10.3	37.1	14.4	287.15	40.24	18.78	0	0	0	0
12/30/2019	42	2	7.435	33.5	89.5	23.7	0.9	92.3	132	3.5	1.21	106	25.1	43	15.1	0.4	130	2.56	0.83	2.3	29.5	5.8	276.93	34.23	15.98	0	0	0	0
05/11/2020	65	1	6.93	78.9	19.2	11.1	-19	21.4	130	6.3	1.02	102	34.6	33	12.1	-18.6	431	12.56	6.76	16.9	34.3	23.2	297.56	81.68	38.12	1	0	1	1
1/30/2020	98	2	7.111	56.4	21.5	21.3	-8.1	59.8	133	4.6	1.21	104	20.7	37	11.8	-8.1	75	8.56	2.87	7.7	33.6	12.3	285.88	94.29	44.01	1	0	1	0
1/28/2020	77	2	7.345	35.7	38.9	23.6	1.3	87.5	139	3.9	1.18	101	19.7	43	14.5	1.6	145	1.14	0.56	14.4	41.9	18.3	292.56	39.04	18.22	0	0	0	1
1/28/2020	86	1	7.378	47.7	38.8	26.7	3.1	90.2	137	3.8	1.24	108	27.5	34	12.3	4.1	50	0.98	1.02	2.3	32.8	6.1	282.88	36.64	17.1	1	1	1	0
1/27/2020	35	2	7.421	32.6	30.3	28.3	8.8	65.3	136	3.5	1.21	105	21.5	44	15.3	7.9	123	1.13	0.71	2.7	34.5	6.2	283.44	27.63	12.89	1	0	0	1
1/27/2020	70	1	7.345	36.7	60.2	24.5	1.3	90.3	140	3.3	1.28	105	20.6	49	16.8	1.4	101	0.76	0.76	10.5	38.3	13.8	290.82	31.23	14.57	1	0	0	0
1/26/2020	76	1	7.386	39.4	54.3	23.8	0.6	87.6	139	3.7	1.14	103	19.8	47	15.2	0.2	99	0.65	0.91	12.2	39.7	15.9	289.41	35.44	16.54	0	0	0	1
1/24/2020	77	1	7.331	46.1	49.2	24.3	-1.9	81.1	125	4.6	1.13	109	25.7	38	12.5	-1.6	230	3.98	0.68	-8.3	20.6	-3.7	263.18	2.4	1.12	1	1	0	0
1/24/2020	40	1	7.027	80.9	29.4	20.5	-8.9	36.1	135	4.3	1.21	103	20.5	45	13.8	-11.1	134	16.31	0.87	11.5	36.3	15.8	286.35	53.45	24.95	1	0	1	1
1/19/2020	50	1	7.398	37.1	25.6	22.4	-2.2	44.5	137	3.9	1.16	108	23.5	47	16.4	-2.6	86	2.04	1.04	6.6	32.9	10.5	285.48	40.24	18.78	1	1	0	0
1/21/2020	85	2	7.443	49.7	46.7	26.3	1.7	65.5	139	3.5	1.17	105	27	39	13.5	1.6	129	2.18	0.67	7.7	37.5	11.2	291.27	36.64	17.1	1	0	0	0
5/31/2020	72	2	7.332	38.5	31.2	22.7	0.8	87.4	130	4.2	1.21	103	23.2	36	12.4	0.7	165	0.98	0.95	4.3	31.2	8.5	274.57	32.43	15.14	0	0	0	0
05/04/2020	82	1	7.397	33.2	83.2	22.1	-3	94.1	133	3.7	1.18	101	22.9	52	17.1	-3.1	201	2.97	1.61	9.9	35.7	13.6	283.57	38.44	17.94	1	0	0	1
05/05/2020	73	2	7.367	34.5	82.1	21.6	0.6	91.1	130	3.8	1.24	101	23.4	44	14.7	0.4	200	7.89	0.61	7.4	32.8	11.2	275.82	28.23	13.17	1	0	0	1
05/04/2020	79	1	7.356	32.8	86.1	21.9	0.8	93.2	142	3.8	1.19	106	21.8	39	13.1	0.4	136	0.65	1.54	14.1	39.8	17.9	296.96	32.43	15.14	1	0	0	0
05/04/2020	58	2	7.367	33.1	85.4	22.4	0.5	91.2	138	4	1.18	102	20.6	43	15.1	0.3	154	0.45	0.78	13.6	40	17.6	291.06	39.04	18.22	1	0	0	1
05/04/2020	86	1	7.378	33.4	84.3	21.8	0.5	90.4	139	4.5	1.19	103	19.4	39	13.2	0.7	104	1.12	0.91	14.2	40.5	18.7	290.89	42.64	19.9	1	0	0	1
05/03/2020	54	1	7.388	33.1	70.2	19.9	-3	92.1	134	4.2	1.23	101	21.4	41	13.9	-3.1	114	1.69	0.7	13.1	37.2	17.3	281.04	40.24	18.78	1	0	0	1
05/03/2020	59	1	7.432	26.6	87.4	21.4	0.7	96.5	138	4.3	1.17	98	19.7	45	16.7	0.7	112	1.03	0.81	18.6	44.3	22.9	288.33	36.64	17.1	0	0	0	1
5/23/2020	66	1	6.865	43.1	81.4	7.7	-25.7	87.9	140	3.5	1.23	111	9.1	52	16.8	-25.8	142	20	1.37	21.3	32.5	24.8	296.6	52.25	24.39	1	1	0	0
5/21/2020	73	1	6.864	89.5	12.4	6.8	-30.1	41.3	134	6.1	1.31	114	31.7	47	13.6	-30.1	141	6.78	2.34	13.2	26.1	19.3	287.95	72.67	33.91	1	0	1	1
5/27/2020	44	1	7.215	42.7	48.6	19.6	-6.9	71.7	140	3.5	1.16	103	22.5	43	15.1	-6.9	79	3.98	0.79	17.4	40.5	20.9	288.49	24.62	11.49	0	0	0	0
06/04/2020	74	2	7.409	44	40	27.8	3.2	75	135	4.7	1.23	98	27.7	45	15.3	2.6	250	2.99	0.56	9.2	41.7	13.9	290.1	37.24	17.38	0	0	0	1
06/05/2020	81	1	7.352	46.6	32	25.8	0.3	57.9	138	4.6	1.25	103	26.1	48	16.4	-0.4	256	2.44	1.3	9.2	39.6	13.8	302.33	72.67	33.91	1	1	0	0
1/13/2020	76	2	7.367	43.6	34.8	20.9	-3.6	72.7	135	5.4	1.23	101	26.8	43	14.5	-3.7	281	1.78	0.72	13.1	39.4	18.5	294.32	52.25	24.39	1	0	0	1
1/14/2020	87	1	7.411	45.6	43.2	26.5	2.7	81.4	133	4	1.21	98	26.4	45	14.7	2.4	130	1.04	0.87	8.5	39	12.5	279.93	40.24	18.78	1	0	0	1
1/14/2020	66	1	7.347	41.7	34.3	21.9	-2.8	54.3	132	3.8	1.28	100	23.4	28	8.9	-3	91	1.78	0.89	10.1	35.8	13.9	277.66	51.65	24.1	0	0	0	0
1/14/2020	85	2	7.476	47.1	38.9	26.7	3.8	76.4	134	4.6	1.24	101	34.1	34	11.7	3.9	114	0.95	1.04	6.3	37.6	10.9	278.84	27.03	12.61	1	0	0	1
1/15/2020	53	1	7.384	36.4	68.6	22.4	-2.1	93.2	139	3.7	1.29	99	22.6	47	16.8	-2.6	110	3.35	0.87	17.6	43.7	21.3	290.82	40.24	18.78	0	0	0	0
1/16/2020	55	1	7.498	28.7	69.6	21.3	-9	90	134	4.2	1.27	106	22.2	37	12.9	-2	151	3.76	1.42	6.7	32.2	10.9	297.91	129.13	60.26	1	1	0	0
1/17/2020	94	2	7.164	60.4	28.7	20.6	-5.4	78.4	138	5	0.98	104	23.6	39	12.9	-6	360	6.35	1.04	13.4	39	18.4	306.11	60.66	28.31	1	0	1	0
1/18/2020	91	2	7.386	59.1	52.3	30.2	6.9	35.7	135	4.8	1.12	101	35.9	35	11.4	8.8	391	1.13	1.48	3.8	38.8	8.6	296.33	27.63	12.89	1	0	0	0
1/23/2020	96	2	7.444	38.7	39.6	26.5	2.3	76.4	129	4	1.25	101	27.7	42	14.1	2.3	198	2.56	0.64	1.5	32	5.5	277.71	52.25	24.39	1	0	0	1
1/22/2020	96	2	7.311	50	21	25.2	-1.7	28.7	142	5.8	1.22	103	26.7	44	15.6	-1.1	143	2.87	1.46	13.8	44.8	19.6	300.55	51.65	24.1	1	0	0	1
1/21/2020	40	1	7.312	63.2	16.1	31.2	2.8	17.3	133	4.1	1.14	108	32.9	41	13.8	4.6	99	1.76	0.51	-6.2	29.1	-2.1	278.21	40.24	18.78	1	0	0	0
06/10/2020	64	2	7.433	39.7	48.5	26.6	2.3	85.1	134	5	1.16	97	26.5	44	15.1	2.2	369	2.83	1.1	10.4	42	15.4	296.71	49.25	22.98	1	0	0	1
06/10/2020	46	1	6.745	80.4	22.5	11	-24.4	12	144	4.7	0.87	114	13.4	48	16.2	-26.3	243	12.31	0.92	19	34.7	23.7	307.01	33.03	15.42	1	1	1	0
1/31/2020	64	1	7.456	79.5	13.6	32.2	3.1	21.4	134	5	1.21	92	31.7	44	15.1	4.1	265	1.98	0.91	9.8	47	14.8	290.53	46.85	21.86	1	0	0	1
02/09/2020	61	2	7.234	51.9	68.7	21.6	-5.6	51.4	137	4.2	1.23	111	26.5	22	7.5	-5.2	437	1.56	1.15	4.4	30.2	8.6	306.39	48.65	22.7	1	1	0	0
2/14/2020	63	1	7.542	33.2	20.9	25.7	3.1	40.9	138	3.5	1.15	106	26.4	43	15.1	3.1	101	1.75	1.02	6.3	35.5	9.8	288.32	40.24	18.78	0	0	0	1
2/13/2020	68	2	7.328	49	23.4	24.6	-1.4	27.8	138	3.4	1.13	103	26.1	39	13.1	-1.7	103	0.87	0.71	10.4	38.4	13.8	291.53	58.86	27.47	0	0	0	0
2/13/2020	91	2	7.411	45.6	21.7	23.6	-0.8	67.8	140	4.3	1.18	104	24.7	40	13.7	-0.8	106	0.36	0.78	12.4	40.3	16.7	291.59	34.23	15.98	0	0	0	0
2/13/2020	20	1	7.387	35.8	60.4	22.1	-2.9	90.5	137	4.3	1.1	105	21.8	43	14.6	-3.1	121	6.78	0.87	9.9	36.3	14.2	287.43	40.24	18.78	0	0	0	0
02/12/2020	21	1	7.369	36.1	62.4	23.1	-1.9	76.5	136	4	1.15	109	22.4	47	16.8	-2.4	89	1.13	1.01	3.9	31	7.9	281.65	28.23	13.17	0	0	0	1
02/12/2020	73	1	7.345	37.1	61.3	22.5	-1.8	57.8	138	4.1	1.18	103	21.7	34	12.3	-0.8	102	0.61	1.69	12.5	39.1	16.6	293.98	73.87	34.48	1	0	0	1
02/11/2020	76	1	7.451	36.5	60.4	21.8	-0.8	60.1	137	4.4	1.17	109	20.8	41	13.4	-0.9	168	1.09	2.09	6.2	32.4	10.6	293.14	58.86	27.47	1	0	0	1
02/11/2020	84	1	7.156	45.5	30.1	15.7	-12.9	37.7	128	5.7	1.23	102	17.1	41	13.6	-13.2	162	4.78	2.13	10.3	31.7	16	278.61	81.68	38.12	1	1	0	1
4/19/2020	87	1	7.326	43.1	31.2	21.7	-4.5	78.9	140	4.3	1.17	111	23.7	38	13.5	-4.9	167	4.98	1.97	7.3	33.3	11.6	299.39	60.66	28.31	1	0	0	1
2/22/2020	21	1	7.356	45.7	85.1	24.6	-1.1	85.1	138	3.6	1.21	109	26.4	45	15.7	-0.8	89	1.87	1.03	4.4	32.6	8	287.65	40.24	18.78	1	0	0	0
2/22/2020	67	2	7.376	50.6	45.1	29.6	3.7	58.4	132	4	1.21	104	30.9	31	13.4	5.1	95	1.24	0.38	-1.6	32	2.4	274.68	32.43	15.14	0	0	0	1
2/22/2020	62	1	7.398	40.6	65.1	23.9	-0.5	90.9	136	3.8	1.17	103	24.7	43	14.7	-0.6	96	3.56	0.96	9.1	36.8	12.9	287.44	60.66	28.31	1	0	0	0
3/22/2020	67	1	7.357	41.4	66.2	22.8	1.1	79.7	140	3.7	1.17	107	23.7	52	18.1	1.1	104	0.78	0.93	10.2	36.7	13.9	294.39	51.65	24.1	1	0	0	1
3/22/2020	68	1	7.431	27.6	42.7	16.7	-6.6	77.5	127	5.3	0.91	121	17.5	41	14.1	-8.1	138	4.13	2.45	-10.7	11.3	-5.4	283.19	129.13	60.26	1	0	0	0
3/21/2020	87	1	7.451	40.6	93.6	25.4	1.1	93.4	137	3.8	1.2	104	28.1	39	13.5	1.8	136	2.31	1.35	7.6	36.8	11.4	289.76	49.25	22.98	0	0	0	1
3/22/2020	92	2	7.311	47.3	57.4	20.1	-6	67.1	130	4.8	1.13	121	24.6	39	13.7	-6.5	192	4.44	1.09	-11.1	13.8	-6.3	277.37	40.24	18.78	1	0	1	1
3/22/2020	74	2	7.367	43.1	81.2	23.5	1	90.6	136	4.3	1.18	106	21.6	45	14.6	1.2	145	0.87	0.89	6.5	34.3	10.8	285.66	33.63	15.7	0	0	0	0
3/20/2020	45	1	7.341	40.6	67.8	22.6	1.6	76.5	138	4.1	1.19	107	20.6	41	15.1	1.5	120	0.51	0.43	8.4	35.1	12.5	288.77	36.64	17.1	0	0	0	0
3/19/2020	80	1	7.388	43.1	56.2	23.5	2.1	70.5	136	4.3	1.17	105	20.7	43	14.8	2.3	125	1.65	1.01	7.5	35.3	11.8	286.75	46.85	21.86	1	0	0	0
3/18/2020	83	2	7.357	49.4	40.4	22.5	-3.1	70.4	138	5.4	1.13	107	26.1	43	14.7	-3.1	296	2.98	0.81	8.5	36.4	13.9	298.15	34.23	15.98	1	0	0	1
2/21/2020	63	2	7.311	39.7	35.7	16.7	-8.1	58.8	131	4.3	1.15	93	23.5	34	11.6	-6.9	184	3.41	2.46	21.3	42.3	25.6	281.13	53.45	24.95	1	0	0	1
2/23/2020	65	1	7.367	41.2	49.6	22.1	1.1	87.2	137	3.8	1.17	101	22.1	50	17.6	1	101	0.54	1.35	13.9	39.8	17.7	287.42	46.85	21.86	0	0	0	0
2/22/2020	89	2	7.387	37.5	56.7	20.8	-1.1	79.2	133	4	1.2	95	20.8	39	15.1	-1.4	122	1.12	1.26	17.2	42	21.2	280.89	48.65	22.7	0	0	0	1
2/22/2020	73	2	7.366	40.1	55.7	21.2	0.7	80.4	141	5.2	1.18	103	21.4	46	15.8	-1.9	118	1.13	0.71	16.8	43.2	22	295.46	41.44	19.34	1	0	0	0
2/20/2020	90	2	7.423	35.7	38.7	22.4	-2	76.8	145	4	1.13	111	21.6	35	14.1	-2.6	114	2.67	1.14	11.6	38	15.6	304.44	48.65	22.7	1	0	0	0
2/18/2020	68	2	7.444	36.1	40.5	21.8	-2.1	79.5	140	3.9	1.22	105	22.1	33	12.1	-2.1	105	0.86	0.76	13.2	38.9	17.1	291.94	36.64	17.1	1	0	0	1
3/23/2020	75	2	7.478	67.9	36.7	23.1	2	76.7	141	4.9	1.14	99	25.7	43	14.6	2	131	0.74	0.72	18.9	46.9	23.8	297.39	48.65	22.7	0	0	0	0
3/19/2020	88	1	7.377	34.6	56.7	25.1	2.7	66.6	136	4.2	1.19	104	22.2	15	5.6	3	140	3.12	2.13	6.9	36.2	11.1	291.99	73.27	34.2	1	0	0	1
3/19/2020	72	1	7.365	40.1	63.2	22.5	1.3	71.6	138	4.4	1.12	100	21.2	49	19.1	2.1	157	0.89	0.71	15.5	42.4	19.9	291.03	37.84	17.66	0	0	0	1
3/16/2020	89	1	7.381	39.3	64.2	21.8	1.8	65.7	135	4.8	1.15	100	20.8	38	13.7	1.6	165	1.89	1.03	13.2	39.8	18	286.27	42.64	19.9	1	0	0	0
3/17/2020	76	1	7.366	40.1	63.2	20.9	-0.8	79.4	141	4.9	1.19	104	21.5	44	16.1	-0.5	267	1.03	0.91	16.1	41.9	21	301.54	28.23	13.17	0	0	0	0
6/16/2020	78	1	7.361	44.2	43.6	25	-0.4	77.1	142	4.4	1.17	107	25.3	45	15.2	-0.8	129	1.09	1.23	10	39.4	14.4	300.48	55.86	26.07	1	0	0	0
6/16/2020	87	1	7.237	84.7	29.2	36.1	8.7	41.6	141	4.4	1.2	99	36.7	52	17.6	4.5	114	1.79	0.89	5.9	46.4	10.3	293.74	32.43	15.14	0	0	0	1
6/15/2020	18	2	7.278	36.1	30.7	17.6	-9.1	52.5	132	3.7	1.14	108	30	41	16.1	-7	220	7.13	0.63	6.4	27.7	10.1	286.33	60.66	28.31	1	1	0	0
3/17/2020	85	2	7.298	55.6	49.7	23.6	-3.6	81.3	136	3.8	1.19	99	26.7	46	15.7	-2.8	256	3.98	0.76	13.4	40.8	17.2	292.93	40.24	18.78	1	0	1	1
3/17/2020	33	2	7.366	44.5	42.6	24.6	-0.5	81.6	139	3.6	1.18	103	23.4	38	13.7	0.3	109	0.58	0.61	11.4	39.6	15	291.16	42.64	19.9	0	0	0	1
3/18/2020	51	2	7.444	43.2	56.3	24.6	2.5	76.5	139	4.6	1.08	103	28.1	44	14.6	3.1	99	1.66	0.62	11.4	40.6	16	290.01	39.04	18.22	0	0	0	0
3/14/2020	88	2	7.476	30.1	51.2	22.7	-0.6	80.3	129	5	1.16	107	23.1	38	12.9	-2.1	148	1.74	1.31	-0.7	27	4.3	277.33	66.67	31.11	1	0	0	0
3/13/2020	88	1	7.389	36.8	35.7	25.7	1.3	69.4	135	3.7	1.08	109	27.1	40	14.1	1.1	151	1.91	3.81	0.3	29.7	4	300.71	133.93	62.5	1	0	0	0
3/13/2020	60	1	7.387	43.1	46.7	23.8	-0.5	80.1	141	3.6	1.13	111	27.1	47	16.1	-0.7	115	2.31	1.09	6.2	33.6	9.8	294.09	34.23	15.98	0	0	0	1
3/13/2020	51	1	7.334	55.1	46.3	25.9	1.9	78.2	140	3.9	1.08	109	30.7	43	15.7	3.1	75	6.91	1.17	5.1	34.9	9	295.28	66.67	31.11	1	1	0	0
03/09/2020	65	1	7.291	46.7	15.1	22.1	-4.6	15.1	133	3.7	1.13	104	23.5	21	7.2	-4.5	163	2.11	1.76	6.9	32.7	10.6	283.96	53.45	24.95	0	0	0	0
03/10/2020	83	1	7.501	31.7	47.6	25.7	3.1	69.8	139	4.4	1.01	114	25.8	44	13	2.9	261	2.87	1.35	-0.7	29.4	3.7	299.21	40.24	18.78	1	0	1	0
03/07/2020	52	1	7.489	35.7	81.3	27.8	4.5	90.7	135	4.2	1.15	107	28.6	33	12.1	4.5	158	2.81	0.78	0.2	32.2	4.4	288.89	60.66	28.31	1	0	0	0
4/25/2020	41	1	7.366	30.6	65.4	22.2	1.1	87.6	134	4.2	1.11	106	22.8	44	16.1	1.1	130	2.44	1.01	5.8	32.2	10	281.93	40.24	18.78	1	0	0	1
03/02/2020	54	1	7.387	31.4	66.6	21.9	0.4	90.1	140	3.3	1.15	109	21.9	48	16.8	0.6	167	1.14	1.09	9.1	34.3	12.4	296.99	46.25	21.58	0	0	0	1
03/06/2020	90	1	7.418	38.8	44.8	24.7	0.5	80.6	138	4.3	1.13	111	28.1	37	13.5	0.7	113	3.01	1.08	2.3	31.3	6.6	286.78	27.03	12.61	1	0	0	1
03/03/2020	63	1	7.377	32.4	67.7	22	1.1	86.5	134	3.7	1.11	110	22.2	38	13.1	1	226	1.17	1.15	2	27.7	5.7	290.67	60.66	28.31	0	0	0	1
03/03/2020	45	2	7.401	33.1	68.7	22.4	1.4	90.2	133	3.8	1.06	106	21.9	40	14.5	1.1	99	0.66	0.76	4.6	30.8	8.4	279.31	46.85	21.86	0	0	0	0
4/27/2020	80	2	7.388	32.5	67.8	21.9	1.1	80.5	138	3.4	1.11	111	20.9	43	15.3	1	126	1.14	0.81	5.1	30.4	8.5	292.91	59.46	27.75	1	0	0	0
4/25/2020	69	1	7.403	32.8	67.8	21.7	-2.6	81.3	136	3.9	1.09	105	22.2	47	16.9	-3.1	167	2.67	0.91	9.3	34.9	13.2	289.99	52.25	24.39	0	0	0	0
4/21/2020	40	2	7.425	34.6	21.3	21.8	-1.9	33.4	133	3.9	1.11	102	23.1	42	15.1	-1.4	99	1.11	0.84	9.2	34.9	13.1	276	27.03	12.61	0	0	0	1
4/22/2020	59	2	7.408	36.6	38.1	24.1	-0.5	65.6	137	3.2	1.06	101	23.6	41	14.8	-1.3	136	2.83	0.71	11.9	39.2	15.1	287.66	36.64	17.1	0	0	0	0
4/26/2020	51	1	7.367	42.5	63.5	27.7	1.5	91.7	140	3.7	1.11	106	29.2	38	14.1	2.3	99	12.34	0.97	6.3	37.7	10	293.31	46.85	21.86	1	1	0	1
4/25/2020	63	2	7.387	40.5	68.1	23.4	0.7	84.3	140	4.4	1.05	105	23.4	47	16.7	1.1	198	0.71	0.81	11.6	39.4	16	295.3	25.83	12.05	1	0	0	0
4/22/2020	74	1	7.401	39.5	68.4	22.4	3.1	76.4	135	4.1	1.16	112	24.1	46	18.1	3.1	181	2.14	1.11	0.6	27.1	4.7	288.16	48.65	22.7	1	0	0	0
4/20/2020	59	2	7.455	34.6	76.7	23.9	1.9	91.3	138	3.7	1.08	106	25.6	44	14.7	1.9	120	1.87	0.71	8.1	35.7	11.8	291.48	52.85	24.67	1	0	0	1
4/20/2020	88	2	7.407	39.5	26.4	23.8	-0.5	44.1	137	4	1.13	108	24.6	27	8.3	-0.6	175	2.56	1.93	5.2	33	9.2	300.84	102.7	47.93	1	0	0	1
4/19/2020	52	1	7.278	44.3	36.7	18.7	-8	65.3	142	4.1	1.16	113	23.1	33	11.7	-7.4	121	1.99	1.31	10.3	33.1	14.4	305.04	85.89	40.08	1	0	0	0
6/16/2020	31	1	7.465	34.8	63.6	25	1.3	93.4	142	3.3	1.24	105	25.1	49	16.6	1.7	151	3.4	1.07	12	40.3	15.3	297.49	30.63	14.29	0	0	0	0
6/17/2020	76	1	7.369	43.9	43	25.3	0	76.9	141	3.9	1.2	106	25.5	42	14.2	-0.3	21	1.39	1.04	9.7	38.9	13.6	293.78	63.66	29.71	0	0	0	0
3/15/2020	37	2	7.478	76.4	45.1	27.8	13.5	65.4	139	4.5	1.13	100	31.2	44	15.6	10.1	100	5.21	1.73	11.2	43.5	15.7	291.16	45.65	21.3	1	1	0	0
3/16/2020	73	1	7.027	80.3	30.4	21.2	-9	40.6	138	4	1.21	102	22.7	21	7.1	-11.8	205	7.43	2.31	14.8	40	18.8	299.8	74.47	34.76	1	0	1	0
03/12/2020	88	1	7.377	35.4	61.3	23.2	1.2	87.4	136	3.6	1.14	91	21.4	43	16.8	1.5	169	1.12	0.78	21.8	48.6	25.4	287.09	34.23	15.98	1	0	0	0
03/10/2020	77	1	7.407	38.7	67.5	22.2	2.1	80.1	135	4.6	1.23	100	20.8	38	14.7	2.1	121	0.98	1.15	12.8	39.6	17.4	284.43	46.25	21.58	0	0	0	0
03/10/2020	74	1	7.388	38.6	66.5	21.7	1.1	76.8	139	4.5	1.18	104	23.2	42	14.8	1.1	161	2.07	0.56	13.3	39.5	17.8	292.55	33.63	15.7	0	0	0	0
03/05/2020	36	2	7.401	40.2	68.4	22.2	1.6	80.1	139	3.9	1.12	102	21.9	39	14.1	1.4	68	0.35	0.71	14.8	40.9	18.7	285.88	24.62	11.49	0	0	0	0
03/05/2020	56	1	7.349	42.1	70.2	21.9	0.8	81.3	138	3	1.13	99	20.8	43	16.1	0.7	143	3.11	0.89	17.1	42	20.1	290.05	36.64	17.1	1	0	0	1
03/04/2020	80	1	7.409	40.5	67.5	21.5	0.5	87.8	135	4.6	1.21	102	20.9	40	14.8	0.8	154	1.14	1.103	11.5	37.6	16.1	286.16	45.65	21.3	1	0	0	0
6/22/2020	65	1	7.343	64.3	35	34.9	9.2	61.5	142	4	1.23	100	35.1	54	18.2	6.1	112	2.47	0.86	7.1	46	11.1	294.53	25.83	12.05	1	0	0	0
6/22/2020	73	2	7.453	34.5	57.5	24.1	0.2	91	139	4.1	1.26	103	24.2	40	13.4	0.6	96	0.76	0.77	11.9	40.1	16	287.74	26.43	12.33	1	0	0	0
4/21/2020	58	1	6.911	50.2	43.6	10.5	-22.8	83.2	135	3.3	1.23	107	11.5	47	15.7	-22.9	182	17.2	0.9	17.5	31.3	20.8	285.22	30.63	14.29	1	1	0	1
4/15/2020	65	1	7.176	50.8	43.8	22.1	-1.7	87.6	137	3.6	1.19	115	21.9	49	18.1	-0.8	118	1.78	1.03	-0.1	25.6	3.5	287.26	40.24	18.78	1	1	0	0
04/12/2020	81	1	7.398	34.6	67.8	22.9	-1.5	87.3	137	4.5	1.2	104	22.9	41	14.5	-2.1	250	1.57	0.81	10.1	37.5	14.6	294	36.64	17.1	1	0	0	0
4/14/2020	89	1	7.361	43.5	40.4	22.9	-1.3	70.8	138	3.3	1.18	105	24.8	41	14.7	-1.1	220	4.97	1.18	10.1	36.3	13.4	296.03	46.85	21.86	0	0	0	0
6/23/2020	83	2	7.352	51.1	36.8	28.3	2.8	66.4	138	4	1.26	101	28.5	40	13.6	1.8	281	1.8	0.7	8.7	41	12.7	297.02	32.43	15.14	1	1	0	0
6/23/2020	72	1	7.378	46.5	38.9	27.4	2.2	71.6	141	3.9	1.21	103	27.6	52	17.5	1.4	122	1.17	1.23	10.6	41.9	14.5	294.98	37.24	17.38	1	0	0	0
04/03/2020	65	2	7.366	50.5	51.2	25.4	2.1	70.1	140	4.3	1.19	102	26.7	44	15.8	2.1	121	2.19	0.79	12.6	42.3	16.9	291.23	27.03	12.61	0	0	0	0
03/04/2020	82	1	7.367	51.2	76.3	22.6	1.1	78.8	140	3.9	1.2	110	22.7	44	16.7	1.1	122	0.83	1.1	7.4	33.9	11.3	293.48	40.24	18.78	1	0	0	1
03/03/2020	48	2	7.398	38.9	71.2	23.2	1.7	80.1	143	4.9	1.17	104	21.8	43	16.7	2	94	0.75	0.65	15.8	43.9	20.7	296.03	28.83	13.45	0	0	0	1
03/03/2020	67	1	7.411	40.2	68.5	22.2	1.8	76.5	136	4.4	1.19	102	21.9	40	15.1	1.3	131	1.13	0.87	11.8	38.4	16.2	284.38	30.63	14.29	1	0	0	0
03/03/2020	32	1	7.413	39.6	75.4	23.4	1.4	80.1	140	3.7	1.17	102	22.1	45	16.1	1.1	110	1.76	0.71	14.6	41.7	18.3	292.82	40.24	18.78	0	0	0	0
03/02/2020	37	1	7.423	40.5	74.3	22.8	1.8	75.6	146	4.7	1.13	106	21.8	48	17.5	1.3	100	0.89	0.91	17.2	44.7	21.9	303.16	33.63	15.7	0	0	0	1
03/01/2020	75	2	7.341	51.3	51.9	28.2	4.6	78.4	136	4.6	1.19	100	24.6	43	14.6	4.1	135	2.31	0.71	7.8	40.6	12.4	288.61	54.65	25.51	0	0	0	1
4/27/2020	68	2	7.403	40.6	72.4	21.9	1.5	73.2	139	4.9	1.14	103	22.2	50	18.3	0.8	119	1.08	0.71	14.1	40.9	19	290.22	33.63	15.7	1	0	0	1
4/26/2020	60	1	7.422	41.5	70.8	22.7	2.8	70.6	139	4.1	1.19	99	22.1	47	17.4	2	98	2.09	1.21	17.3	44.1	21.4	293.55	60.66	28.31	0	0	0	1
4/26/2020	37	1	7.346	51	34.8	22.1	-3	81.4	137	5.2	1.16	103	23.3	37	14.6	-0.4	79	3.21	1.14	11.9	39.2	17.1	284.8	38.44	17.94	1	1	0	1
4/26/2020	44	1	7.367	43.5	57.8	24.1	2.6	76.4	139	3.3	1.15	99	21.8	40	13.6	2.1	379	2.78	1.16	15.9	43.3	19.2	310.07	66.07	30.83	1	1	0	0
01/11/2020	74	2	7.416	46.7	59.5	29.8	4.5	65.4	138	3.7	1.19	96	22.5	39	14.8	4.1	106	3.11	0.61	12.2	45.7	15.9	288.6	40.24	18.78	1	0	0	1
04/12/2020	54	1	7.398	46.5	44.2	22.9	-0.6	76.4	138	3.9	1.17	103	24.8	43	14.1	-0.6	131	1.23	0.91	12.1	38.9	16	289.38	36.64	17.1	0	0	0	0
04/12/2020	56	2	7.387	42.5	46.7	24.8	0.5	81.3	140	3.9	1.23	108	27.1	43	15.7	0.6	98	1.28	0.81	7.2	35.9	11.1	294.85	56.46	26.35	0	0	0	1
6/29/2020	72	1	7.417	33.6	59.3	21.6	-2.9	91	139	3.9	1.28	107	21.9	46	15.5	-2.1	103	1.19	1.41	10.4	35.9	14.3	291.33	45.65	21.3	1	0	0	1
6/28/2020	18	2	7.324	42.5	67.6	22.1	-4	91.6	141	3.4	1.12	109	22.5	40	13.5	-3.9	107	1.99	0.88	9.9	35.4	13.3	294.25	37.84	17.66	0	0	0	0
6/28/2020	82	2	7.326	28.4	56.7	14.8	-11.2	87.5	144	4.1	1.27	109	15.5	42	14.3	-9.7	144	10.23	1.16	20.2	39.1	24.3	301.61	33.63	15.7	0	0	1	1
4/25/2020	64	1	7.345	44.5	61.8	22.7	-3.1	86.4	145	3.8	1.16	110	21.9	47	16.8	-3.5	99	1.17	1.1	12.3	38.8	16.1	302.21	40.24	18.78	1	0	0	1
4/23/2020	65	2	7.353	51.6	36.8	28.2	2.8	66.1	140	4.4	1.23	103	28.7	32	11.1	1.6	141	2.45	0.61	8.8	41.4	13.2	293.94	36.64	17.1	1	0	0	1
4/23/2020	58	2	7.265	65.4	67.8	13.8	-11.9	67.8	141	3.8	1.12	102	24.7	43	14.9	-7.9	101	1.99	0.67	25.2	42.8	29	297.32	58.26	27.19	1	0	0	0
4/21/2020	70	2	7.347	41.5	67.8	22.9	-1.8	78.7	141	4.2	1.17	110	22.1	40	14.1	-3.1	121	0.73	0.61	8.1	35.2	12.3	297.53	52.85	24.67	0	0	0	0
4/21/2020	21	1	7.366	40.8	57.7	21.8	-0.9	80.1	141	3.7	1.09	106	21.8	42	16.2	-0.8	98	1.13	0.97	13.2	38.7	16.9	293.55	36.64	17.1	0	0	0	1
4/19/2020	85	1	7.401	67.3	45.6	24.8	2.1	67.4	139	4.3	1.14	103	22.2	45	16.4	1.3	135	2.45	1.78	11.2	40.3	15.5	304.42	113.51	52.97	1	0	0	0
4/19/2020	83	2	7.388	41.4	71.3	23.5	1.8	87.5	140	3.3	1.21	99	21.5	42	16.2	-0.6	90	0.88	0.61	17.5	44.3	20.8	291.71	40.24	18.78	0	0	0	0
4/19/2020	73	2	7.444	38.7	65.4	22.6	0.8	72.2	137	4.1	1.14	96	20.9	41	15.2	0.5	143	1.08	1.89	18.4	45.1	22.5	292.05	60.66	28.31	1	0	0	1
4/18/2020	73	2	7.382	40.1	63.6	24.6	2.3	70.4	137	3.4	1.17	101	21.5	38	14.1	2.1	130	3.21	0.81	11.4	39.4	14.8	288.43	43.24	20.18	1	0	0	0
4/15/2020	86	1	6.795	83.4	32.5	13.1	-19.4	16.7	141	3.6	1.01	116	13.4	31	12.6	-11.5	182	6.78	3.24	11.9	28.6	15.5	298.92	40.84	19.06	1	0	1	1
4/15/2020	55	1	7.318	42.3	61.4	21.9	1.5	76.5	143	3.8	1.14	110	21.7	44	16.7	1.5	111	2.56	0.81	11.1	36.8	14.9	302.48	61.86	28.87	1	0	0	0
4/13/2020	53	2	7.401	44.6	66.7	22.6	1.9	80.3	142	4	1.13	106	22.1	42	15.7	1.6	114	3.14	0.71	13.4	40	17.4	293.64	19.82	9.25	0	0	0	1
07/09/2020	81	1	7.352	45.5	50.4	25.2	-0.3	83.3	134	4.1	1.32	98	25.4	55	18.5	-0.9	123	2.52	1.12	10.8	40.1	14.9	280.44	33.63	15.7	1	0	0	0
07/09/2020	78	1	7.486	28.3	42.3	21.4	-2	82.6	139	4	1.26	104	21.5	40	13.5	-0.9	246	1.84	1.12	13.6	39	17.6	299.27	45.65	21.3	1	0	0	1
07/09/2020	54	2	7.422	42	48.7	27.4	2.9	84.6	143	3.7	1.25	105	27.5	42	14.3	2.5	95	2.48	0.75	10.6	41.7	14.3	295.68	26.43	12.33	0	0	0	0
07/09/2020	60	1	7.401	41.7	50.2	26.9	2.6	81.5	141	3.8	1.27	104	26.9	44	15.4	2.1	100	2.07	1.01	10.1	40.8	13.9	293.16	33.63	15.7	0	0	0	0
04/11/2020	35	2	7.377	48.1	26.4	27.1	0.6	46.7	142	4	1.19	104	26.2	49	17.8	1.6	100	1.18	0.38	10.9	42	14.9	296.26	40.24	18.78	0	0	0	0
04/10/2020	46	1	7.419	50.1	57.8	25.4	1.2	76.3	141	3.5	1.15	102	22.6	47	18.1	1.1	142	1.98	1.07	13.6	42.5	17.1	296	36.64	17.1	1	0	0	0
04/06/2020	83	2	7.256	63.1	35.6	23.5	0.3	47.9	181	6.2	0.89	121	23.7	43	14.1	0.2	149	4.91	5.87	36.5	66.2	42.7	393.8	141.14	65.87	1	1	0	0
04/06/2020	71	2	7.399	30.2	46.7	21.5	-1.6	81.8	139	4.1	1.13	103	21.7	38	14.6	-1.1	109	1.56	0.61	14.5	40.1	18.6	289.16	30.63	14.29	0	0	0	0
04/07/2020	60	1	7.341	35.7	51.4	20.9	-3.2	76.5	139	3.5	1.18	98	22.6	52	18.6	-2	121	1.43	0.81	20.1	44.5	23.6	292.53	46.85	21.86	1	0	0	1
04/09/2020	40	2	7.278	41.3	61.3	18.9	-6.7	79.9	139	3.9	1.21	96	21.8	43	15.7	-6.7	94	8.31	0.81	24.1	46.9	28	289.93	40.24	18.78	0	0	0	1
01/10/2020	69	2	7.381	44.2	67.4	23.4	1.3	82.4	134	4.2	1.05	104	22.3	39	14.1	2.1	134	1.08	0.97	6.6	34.2	10.8	285.55	60.66	28.31	1	0	0	0
01/12/2020	24	1	7.413	36.7	64.2	22.2	0.7	76.5	137	4.2	1.11	101	21.8	51	17.8	1.1	113	2.11	0.87	13.8	40.2	18	286.78	39.04	18.22	0	0	0	1
4/28/2020	75	1	7.362	40.1	56.7	21.9	1.1	80.1	140	3.7	1.14	98	22.8	52	18.9	1.3	201	1.45	1.19	20.1	45.7	23.8	291.97	4.8	2.24	1	0	0	0
4/29/2020	65	2	7.312	38.7	47.8	18.4	-4.9	72.1	136	4.1	1.12	100	22.4	42	14.7	-6.1	96	2.33	0.64	17.6	40.1	21.7	282.94	33.63	15.7	0	0	0	1
04/02/2020	88	1	7.444	40.2	60.1	22.5	1.5	67.5	143	4.9	1.18	106	21.9	47	17.6	1.3	131	0.63	2.31	14.5	41.9	19.4	306.79	81.08	37.84	0	0	0	1
04/02/2020	73	2	7.431	39.5	56.7	21.8	1.1	70.2	137	4.3	1.19	98	23.4	40	14.1	1.5	105	0.39	1.18	17.2	43.3	21.5	289.94	60.66	28.31	1	0	0	1
04/04/2020	49	1	7.416	40.3	65.6	23.6	2.6	67.9	139	3.9	1.13	105	21.7	42	14.9	3.1	123	1.79	0.75	10.4	37.9	14.3	293.24	50.45	23.54	0	0	0	1
04/05/2020	85	2	7.361	37.5	67.7	21.8	1.6	70.4	138	3.5	1.25	99	22.2	43	16.7	1.8	117	0.7	0.89	17.2	42.5	20.7	292.91	62.46	29.15	0	0	0	0
04/06/2020	84	1	7.245	76.3	51.2	17.8	-7.9	62.3	133	3.6	1.31	94	24.8	47	18.3	-7.8	160	3.21	0.65	21.2	42.6	24.8	282.4	45.05	21.02	1	0	0	0
07/09/2020	51	2	7.426	34.7	40	22.8	-1.6	76.8	139	3.5	1.17	104	23	41	13.8	-1	97	2.72	1.08	12.2	38.5	15.7	290.4	42.04	19.62	0	0	0	0
07/09/2020	76	2	7.211	47.2	65.8	18.9	-9	87.8	137	3.2	0.99	103	19.6	53	18	-9.2	673	8.14	1.8	15.1	37.2	18.3	321.1	58.26	27.19	1	1	1	0
2/14/2020	63	1	7.235	48.5	66.3	20.1	-4	61.3	133	6.5	1.06	105	21.3	16	6.1	-2	246	3.09	2.14	7.9	34.5	14.4	285.97	37.84	17.66	1	0	0	0
5/23/2020	43	2	7.107	86.3	25.3	16.4	-18.4	43.2	135	3.2	1.02	93	24.7	37	12.8	-11.4	541	7.76	4.56	25.6	45.2	28.8	313.27	79.28	37	1	1	1	1
5/30/2020	89	2	7.177	36.7	51.4	16.8	-15.4	56.4	138	3.1	1.18	95	21.7	33	11	-8.6	387	3.86	0.87	26.2	46.1	29.3	303.01	33.03	15.42	1	0	0	1
2/17/2020	73	1	7.444	45.3	67.3	22.9	1.1	65.1	136	4.6	1.15	108	22.1	16	6.1	1.5	147	2.88	1.76	5.1	32.6	9.7	285.77	33.63	15.7	1	0	0	0
01/09/2020	69	2	7.347	40.5	60.8	21.7	1.7	77.7	142	3.7	1.21	105	23.1	45	16.2	1.8	197	1.13	0.73	15.3	40.7	19	299.05	24.62	11.49	1	0	0	1
01/09/2020	67	1	7.413	43.2	71.2	25.4	5.3	86.3	137	4.5	1.28	100	21.7	48	18.1	4.3	123	1.77	0.89	11.6	41.5	16.1	288.54	46.25	21.58	1	0	0	0
01/10/2020	75	1	7.383	44.7	65.4	23.9	3	71.2	140	4.3	1.15	103	22.8	45	16.5	4	92	2.78	0.79	13.1	41.3	17.4	291.82	40.24	18.78	1	0	0	0
7/14/2020	56	2	7.429	43	37.5	28.5	4.2	72.6	144	3.8	1.23	104	28.6	48	16.3	3.5	91	1.34	0.71	11.5	43.8	15.3	297.16	24.62	11.49	0	0	0	1
7/14/2020	63	1	7.406	43.2	41.7	27.1	2.4	77.1	138	4.4	1.41	102	27.2	39	13.2	2	136	1.32	0.66	8.9	40.4	13.3	289.06	33.03	15.42	0	0	0	0
7/15/2020	74	1	7.357	53.6	70.1	30.1	4.6	76.1	143	3.1	1.04	102	30.3	43	14.6	3.2	126	2.87	0.91	10.9	44.1	14	298.11	30.63	14.29	0	0	0	1
1/30/2020	52	1	7.359	51.4	67.8	27.8	4.1	74.3	138	3.7	1.14	98	28.7	54	20.1	3.8	130	1.37	1.87	12.2	43.7	15.9	289.73	39.04	18.22	1	0	0	1
1/30/2020	77	1	7.367	50.2	70.3	25.8	2.2	77.4	138	4.3	1.21	101	24.7	28	9.7	1.9	102	3.08	1.97	11.2	41.3	15.5	291.78	60.66	28.31	1	0	0	1
12/22/2019	82	2	7.371	46.4	65.8	27.1	3.2	71.4	139	4.5	1.14	104	22.9	43	15.1	2.1	128	1.96	0.81	7.9	39.5	12.4	292.22	42.64	19.9	0	0	0	0
1/30/2020	50	1	7.317	31.9	71.8	16.9	-7	84.3	133	5.5	1.34	97	19.4	52	18.9	-6.3	88	2.17	1.16	19.1	41.5	24.6	283.2	73.87	34.48	1	1	0	0
1/30/2020	48	1	7.403	44.3	41.8	27.4	2.1	76.5	137	4.2	1.16	101	26.9	43	11.3	2.1	121	0.96	0.81	8.6	40.2	12.8	288.63	47.45	22.14	1	0	0	0
02/12/2020	69	2	7.368	88.4	61.6	40.5	21.4	92.4	138	3.3	1.45	87	52.4	33	10.8	23.6	85	1.89	0.44	10.5	54.3	13.8	286.83	36.64	17.1	1	0	0	1
02/12/2020	49	2	7.465	33.4	29.8	22.9	-0.4	60.4	138	4.1	1.15	101	22.9	40	14.5	-0.2	127	3.31	0.81	14.1	41.1	18.2	289.16	36.64	17.1	0	0	0	1
02/12/2020	70	1	7.469	40.1	33.6	24.3	1.1	74.3	140	4.3	1.22	106	21.8	48	16.9	1.1	162	3.43	0.71	9.7	38.3	14	293.8	28.83	13.45	0	0	0	1
02/11/2020	74	2	7.391	37.9	40.2	23.1	0.7	65.5	140	4.2	1.17	101	22.5	42	15.6	0.4	97	1.88	0.71	15.9	43.2	20.1	292.1	40.24	18.78	1	0	0	0
02/11/2020	89	1	7.401	40.9	46.7	22.8	0.4	70.1	138	4.2	1.18	103	21.8	49	18.5	0.2	181	1.13	1.13	12.2	39.2	16.4	296.17	60.66	28.31	0	0	0	0
04/10/2020	75	2	7.366	35.7	56.8	24.1	2.1	68.7	141	4.3	1.09	105	23.1	38	14.1	1.4	120	0.78	0.75	11.9	40.3	16.2	295.37	40.24	18.78	0	0	0	0
02/11/2020	82	1	7.338	30.9	70.8	18.8	-4.5	65.8	135	5.4	1.34	99	20.1	26	8.3	-6.1	287	3.88	1.24	17.2	41.4	22.6	297.06	66.67	31.11	1	0	0	0
02/09/2020	89	2	7.271	26.7	67.3	15.1	-9.8	69.6	140	4.1	1.34	89	18.9	33	10.1	-10.1	118	6.12	2.13	35.9	55.1	40	301.67	90.69	42.32	1	0	0	0
02/07/2020	76	2	7.469	47	75	28.1	3.3	97.9	133	3.7	1.25	94	27.5	39	14.1	3.4	145	2.98	0.87	10.9	42.7	14.6	280.96	41.44	19.34	0	0	0	0
2/28/2020	70	1	7.338	55.6	70.3	26.7	-0.8	87.6	140	4.1	1.18	102	25.8	25	8.5	-0.2	110	3.61	0.79	11.3	42.1	15.4	291.72	33.63	15.7	1	0	0	0
2/27/2020	45	1	7.341	43.2	66.5	20.6	-3.4	84.3	140	4.3	1.22	97	20.8	47	16.8	-3.2	125	14.45	1.81	22.4	47.3	26.7	300.46	81.08	37.84	0	0	0	1
2/26/2020	19	1	7.478	33.8	70.1	26.7	3.7	90.1	139	3.8	1.14	101	19.8	47	16.9	2.7	115	0.82	1.08	11.3	41.8	15.1	292.5	48.65	22.7	0	0	0	1
05/06/2020	87	1	7.003	27.7	58.7	13.9	-14.4	58.9	142	3.5	1.03	115	24.1	45	16.1	-12.1	139	14.31	3.16	13.1	30.5	16.6	306.44	88.29	41.2	1	0	1	0
07/06/2020	74	1	7.481	34.8	76.7	27.8	2.1	88.8	144	3.9	1.13	105	26.4	46	15.2	2.1	167	3.31	0.76	11.2	42.9	15.1	304.39	42.64	19.9	1	1	0	0
5/13/2020	65	1	7.357	28.5	76.4	13.9	-10.4	87.4	130	4.2	1.05	107	17.2	44	16.7	-9.1	140	10.11	1.13	9.1	27.2	13.3	274.48	40.24	18.78	1	0	0	1
5/13/2020	53	1	7.407	42.1	65.3	23.8	3.1	76.9	139	4.6	1.18	106	23.2	48	18.7	1.9	96	1.36	1.18	9.2	37.6	13.8	289.04	34.23	15.98	1	0	0	0
5/13/2020	76	1	7.371	38.9	63.2	22.8	1.6	76.4	129	3.9	1.15	108	22.8	36	13.9	1.1	145	2.18	0.91	-1.8	24.9	2.1	273.76	46.25	21.58	1	0	0	0
5/13/2020	46	1	7.413	40.1	70.2	21.8	0.3	83.2	144	3.5	1.18	104	20.4	47	17.3	0.8	90	3.49	0.54	18.2	43.5	21.7	297.1	24.62	11.49	1	0	0	0
5/15/2020	60	2	7.477	35.7	65.3	22.1	0.8	79.3	140	3.4	1.09	104	21.6	38	14.7	0.4	131	1.46	0.79	13.9	39.4	17.3	293.68	38.44	17.94	1	0	0	0
5/17/2020	86	2	7.486	38.6	70.1	24.6	0.4	67.8	140	3.9	1.14	99	22.6	43	16.1	0.2	139	2.66	0.77	16.4	44.9	20.3	297.43	58.26	27.19	1	0	0	1
5/20/2020	69	1	7.444	40.1	68.4	23.5	1.4	70.4	141	4.6	1.14	107	21.9	47	16.4	1.8	159	1.18	0.96	10.5	38.6	15.1	296.54	34.23	15.98	1	0	0	0
5/22/2020	46	2	7.294	30.5	67.5	21.4	-3.1	65.7	133	6.6	1.19	96	22.2	39	15.4	2.1	134	0.99	0.71	15.6	43.6	22.2	278.15	28.23	13.17	0	0	0	0
5/23/2020	50	1	7.364	27.7	70.4	24.7	2.1	77.3	143	3.8	1.16	103	20.8	43	17.8	1.1	145	1.62	1.22	15.3	43.8	19.1	303.97	59.46	27.75	1	0	0	0
5/23/2020	79	2	7.392	33.2	65.4	23.7	0.6	64.5	145	3.9	1.18	110	24.1	40	14.5	0.3	97	3.38	0.81	11.3	38.9	15.2	300.99	33.63	15.7	0	0	0	0
5/24/2020	89	2	7.327	28.9	56.2	17.8	-12.1	71.3	139	3.8	1.31	97	20.4	32	11.1	-8.9	269	3.14	0.89	24.2	45.8	28	299.65	40.24	18.78	1	0	0	0
5/25/2020	18	1	7.382	30.6	67.4	22.5	-0.8	84.3	142	3.4	1.17	103	22.1	48	18.1	-0.8	134	2.69	1.13	16.5	42.4	19.9	298.75	43.84	20.46	1	0	0	0
5/25/2020	40	2	7.409	29.8	70.4	23.8	1.1	76.4	139	4.9	1.16	100	23.4	46	16.7	0.7	99	0.72	0.45	15.2	43.9	20.1	289.21	34.23	15.98	0	0	0	1
5/26/2020	83	2	7.472	33.2	61.3	26.6	12.4	54.9	140	3.6	1.13	101	26.3	47	14.4	10.5	185	2.41	0.98	12.4	42.6	16	296.88	39.64	18.5	1	0	0	1
5/27/2020	82	1	7.386	44.5	65.4	21.9	-3.2	70.3	138	4.1	1.28	98	24.8	48	16.8	-3.1	140	1.77	1.56	18.1	44.1	22.2	290.48	40.24	18.78	1	0	0	0
5/28/2020	91	2	7.431	40.2	68.5	22.9	0.7	74.3	138	4.5	1.21	97	22.1	33	12.2	0.6	180	2.33	1.04	18.1	45.5	22.6	291.61	33.63	15.7	0	0	0	1
5/28/2020	72	1	7.425	51.4	76.4	34.6	14.6	65.3	133	4.3	1.18	94	23.5	43	15.6	12.4	107	3.72	0.98	4.4	43.3	8.7	278.65	40.24	18.78	1	0	0	0
5/28/2020	85	1	7.449	38.7	65.4	24.3	1.5	70.1	137	4.3	1.15	99	21.6	42	15.2	1.5	237	2.94	1.14	13.7	42.3	18	292.77	33.63	15.7	1	0	0	0
2/14/2020	40	2	7.366	36.9	70.2	23.5	0.7	76.5	138	4.2	1.15	102	20.9	44	15.7	0.6	89	0.86	1.21	12.5	40.2	16.7	287.65	40.24	18.78	0	0	0	1
2/15/2020	28	2	7.343	35.4	64.4	20.9	-2.3	66.6	140	4	1.14	107	20.4	48	16.1	-2.1	145	6.77	1.13	12.1	37	16.1	295.76	46.25	21.58	0	0	0	0
2/16/2020	61	2	7.357	40.2	70.4	22.4	0.8	77.4	138	4.1	1.18	99	21.8	44	18.2	0.6	145	2.37	0.55	16.6	43.1	20.7	290.36	37.84	17.66	0	0	0	1
2/16/2020	67	1	7.489	33.8	65.4	24.6	2.6	78.9	140	4.1	1.19	93	24.3	33	12.1	2.4	151	1.67	0.77	22.4	51.1	26.5	293.89	33.03	15.42	1	1	0	1
5/29/2020	86	1	7.438	37.8	70.5	22.8	0.6	68.5	137	3.7	1.19	95	21.9	36	13.1	0.7	205	0.88	1.12	19.2	45.7	22.9	290.89	33.03	15.42	1	0	0	1
5/31/2020	69	2	7.448	45.5	59.5	26.8	3.2	81.7	145	2.8	1.12	101	28.4	45	16.1	3.2	138	2.49	0.79	17.2	46.8	20	306.48	52.85	24.67	0	0	0	0
5/31/2020	52	2	7.367	41.4	56.8	21.9	-1.6	81.4	142	3.8	1.13	105	22.9	38	13.1	-1.7	101	3.09	0.66	15.1	40.8	18.9	297.12	45.05	21.02	0	0	0	1
2/23/2020	84	1	7.369	36.8	71.5	21.9	-3	87.5	139	4.2	1.14	101	23.1	44	15.4	-2.5	216	5.61	2.87	16.1	42.2	20.3	300.91	65.47	30.55	1	0	0	0
02/08/2020	88	2	7.398	37.8	67.9	22.5	-1.1	81.5	134	4.4	1.14	109	22.5	30	11.1	-1.4	176	2.38	2.09	2.5	29.4	6.9	285.49	46.25	21.58	1	0	0	1
2/27/2020	80	1	7.409	36.7	70.1	23.5	0.5	67.9	135	4	1.08	105	21.6	45	16.7	0.5	163	1.23	1.66	6.5	34	10.5	284.66	33.63	15.7	0	0	0	0
2/28/2020	77	1	7.51	35.7	66.4	30.6	7	74.5	141	3.8	1.09	104	31.5	36	13.4	5	124	1.76	1.14	6.4	40.8	10.2	295.5	39.64	18.5	1	0	0	0
2/29/2020	63	1	7.447	34.7	70.1	23.8	0.9	71.6	138	3.8	1.1	105	24.7	34	12.8	0.2	139	1.88	0.66	9.2	36.8	13	289.33	33.63	15.7	1	1	0	0
02/08/2020	76	1	7.413	33.5	65.7	22.5	0.2	70.6	138	3.9	1.13	107	22.7	48	17.7	0.1	107	0.75	1.01	8.5	34.9	12.4	287.45	33.03	15.42	0	0	0	1
04/08/2020	70	1	7.409	47.8	43.2	27.9	2	71.2	133	4.1	1.19	95	28.9	17	17.4	2.5	150	2.14	1.15	10.1	42.1	14.2	284.84	63.06	29.43	1	0	0	0
04/09/2020	86	2	7.311	50.2	62.3	19.4	-5	68.9	135	3.3	1.27	93	20.5	40	13.6	-6	474	6.44	1.54	22.6	45.3	25.9	306.74	62.46	29.15	1	0	0	0
04/10/2020	54	2	7.276	32.8	75.4	17.2	-8.4	86.4	135	5.3	1.16	90	18.1	60	21.5	-8.1	163	8.41	1.31	27.8	50.3	33.1	284.86	34.83	16.26	1	0	0	1
04/08/2020	79	2	7.064	136.7	31.7	40.2	6.4	76.4	128	4.9	1.33	87	46.4	40	13.4	10.2	195	1.16	0.76	0.8	45.9	5.7	271.44	27.63	12.89	1	0	0	0
04/06/2020	58	1	7.453	34.9	44.5	26.1	1.5	73.2	135	3.3	1.21	93	25.7	43	16.4	1.7	176	3.38	1.14	15.9	45.3	19.2	288.49	52.25	24.39	1	0	0	0
4/28/2020	46	2	7.427	30.9	28.7	22.1	-2.2	50.5	135	4.4	1.15	106	22.1	43	15.7	-3.1	107	4.89	1.38	6.9	33.4	11.3	287.86	71.47	33.35	1	0	0	0
04/02/2020	74	1	7.439	32.4	87.5	21.8	-2.1	88.8	139	4.4	1.09	105	21.7	40	14.3	-2.1	261	1.77	1.09	12.2	38.4	16.6	299.31	40.84	19.06	1	0	0	0
05/07/2020	85	1	7.369	40.2	66.8	24.6	3.5	67.4	136	5.2	1.18	101	23.8	48	16.7	2.8	248	5.76	0.98	10.4	40.2	15.6	290.48	28.23	13.17	0	0	1	0
04/11/2020	33	2	7.612	15.8	87.4	14.8	-4.5	81.7	144	4.1	1.11	108	14.8	44	15.8	-8.3	104	5.39	0.75	21.2	40.1	25.3	299.48	34.23	15.98	0	0	0	1
2/25/2020	70	1	7.32	79	54	33.2	11.1	84.8	140	3.7	1.19	94	43.1	45	15.9	14.6	174	1.23	0.71	12.8	49.7	16.5	296.57	41.44	19.34	1	0	0	0
2/26/2020	81	1	7.308	34.7	44.7	18.1	-8.3	66.9	141	3.7	1.18	98	18.9	34	12.5	-10.1	95	1.98	1.12	24.9	46.7	28.6	296.09	52.85	24.67	1	0	0	1
2/26/2020	52	1	7.154	34	47	10.6	-18.1	64.3	135	3.9	1.16	108	11.6	43	16.8	-19.8	145	17.55	0.89	16.4	30.9	20.3	285.76	46.25	21.58	1	0	0	0
04/04/2020	72	1	7.267	74.6	18.7	25.9	5.1	14.1	136	4.2	1.23	100	38.1	41	13.8	6.7	155	3.86	0.71	10.1	40.2	14.3	286.82	37.24	17.38	1	0	0	1
04/06/2020	63	1	7.409	40.1	37.7	21.8	-1.5	66.8	137	4.1	1.04	106	23.8	43	15.8	-1.7	231	1.47	1.21	9.2	35.1	13.3	296.64	58.86	27.47	1	0	0	0
04/06/2020	26	2	7.381	38.1	59.5	20.9	-5	89.6	138	3.5	1.18	99	23.7	42	15.7	-6	102	2.48	0.78	18.1	42.5	21.6	287.37	34.23	15.98	0	0	0	1
04/08/2020	58	1	7.507	33	46.2	23.4	0.9	80.7	138	3.6	1.15	108	22.8	29	9.7	0.7	212	3.68	1.15	6.6	33.6	10.2	297.99	61.26	28.59	1	0	0	1
04/08/2020	89	1	7.426	26.8	72.9	24.9	-0.1	79.8	138	3.5	1.16	103	24.7	51	16.9	0.2	200	1.69	1.22	10.1	38.5	13.6	297.52	62.46	29.15	1	0	0	0
5/25/2020	84	1	7.399	40.4	76.4	23.9	-0.1	73.5	140	3.8	1.17	108	24.7	42	14.2	-0.1	99	2.11	1.19	8.1	35.8	11.9	293.31	46.85	21.86	0	0	0	0
6/25/2020	84	1	7.438	46.6	85.4	28.9	5	87.5	140	4.4	1.16	107	32.6	39	14.1	7	143	3.67	1.19	4.1	37.4	8.5	295.65	46.25	21.58	1	0	0	1
5/20/2020	83	1	7.093	68.2	49.5	16.1	-10.2	66.8	134	6.1	1.19	107	22.7	42	15.8	-9.2	143	2.89	3.09	10.9	33.1	17	290.06	84.68	39.52	1	0	0	1
5/22/2020	83	2	7.337	60.3	16.8	26.1	4.3	28.7	136	4.7	1.19	96	16.8	29	10.5	4.1	145	3.41	1.87	13.9	44.7	18.6	290.87	64.86	30.27	1	0	0	0
5/28/2020	38	1	7.403	42.5	49.8	25.7	1.9	87.5	139	3.7	1.15	103	26.5	45	15.8	3.1	134	1.65	1.13	10.3	39.7	14	290.95	33.03	15.42	1	0	0	1
5/29/2020	24	2	7.389	40.2	65.7	22.7	0.7	76.9	139	3.2	1.15	107	22.8	40	14.2	0.8	111	0.61	0.81	9.3	35.2	12.5	291.37	43.24	20.18	1	0	0	1
5/30/2020	54	1	7.408	35.7	61.2	24.2	1.4	89.5	138	3.9	1.11	104	25.3	52	18.4	0.9	186	2.79	0.88	9.8	37.9	13.7	294.24	47.45	22.14	1	0	0	0
5/30/2020	73	1	7.299	54.4	48.8	21.8	-3.5	69.4	140	3.8	1.01	114	23.9	46	16.7	-2.8	160	1.13	1.19	4.2	29.8	8	295.5	39.64	18.5	1	1	0	1
2/14/2020	36	2	7.337	50.1	60.6	22.8	1.1	70.9	138	3.3	1.13	107	21.9	42	13.9	1.1	113	1.99	0.98	8.2	34.3	11.5	291.79	57.06	26.63	1	0	0	1
2/14/2020	52	1	7.356	50.3	24.6	24.5	1.1	44.3	139	3.3	1.18	102	24.8	59	21.6	1.8	175	2.41	0.97	12.5	40.3	15.8	294.53	40.84	19.06	0	0	0	0
2/16/2020	45	1	7.381	47.8	62.3	23.2	1.8	70.4	138	2.9	1.12	109	23.7	44	16.1	1.9	112	0.71	0.81	5.8	31.9	8.7	286.03	22.82	10.65	0	0	0	1
2/16/2020	59	1	7.433	50.1	65.4	22.8	1.2	76.4	139	4.3	1.16	105	22.1	50	18.2	1.4	124	0.45	0.76	11.2	38.3	15.5	291	36.64	17.1	0	0	0	1
2/16/2020	21	1	7.448	39.9	56.7	21.9	-0.8	68.5	138	3.3	1.12	109	23.8	45	15.9	-0.8	96	3.21	0.99	7.1	32.3	10.4	290.94	57.66	26.91	0	0	0	0
2/17/2020	88	1	7.415	56.7	34.8	25.6	4.6	43.2	135	4.8	1.1	104	24.8	36	13.3	3.7	113	1.32	1.96	5.4	35.8	10.2	286.99	64.26	29.99	1	0	0	1
2/17/2020	71	1	7.308	45.7	56.7	22.4	-2.1	71.7	138	4.2	1.17	99	21.3	50	16.8	-1.2	171	2.98	0.87	16.6	43.2	20.8	292.41	41.44	19.34	0	0	0	1
01/09/2020	82	2	7.406	54.3	43.8	23.1	0.5	66.8	142	3.4	1.13	107	24.6	36	12.9	0.7	148	0.81	0.56	11.9	38.4	15.3	297.83	33.63	15.7	1	0	0	0
7/24/2020	82	2	7.375	37.6	27.1	17.8	-5.6	45.8	139	5.7	1.1	108	22.1	34	10.8	-4.8	173	7.88	1.76	13.2	36.7	18.9	295.32	46.25	21.58	1	0	1	0
01/11/2020	78	2	7.446	33.5	50.6	23.8	-3.6	86.5	139	4	1.16	109	24.9	46	16.8	-4.4	231	4.41	0.78	6.2	34	10.2	297.64	40.84	19.06	1	0	0	1
01/12/2020	72	1	7.486	73.2	50.5	29.7	12.1	74.6	132	4	1.16	101	32.7	39	14.9	11.7	112	2.16	0.88	1.3	35	5.3	277.13	41.44	19.34	1	0	0	0
02/10/2020	18	2	7.307	50.7	23.8	20.8	-3.6	34.8	140	3.4	1.18	102	28.1	43	14.8	-3.6	92	2.13	0.54	17.2	41.4	20.6	289.22	24.62	11.49	0	0	0	0
02/10/2020	39	1	7.378	40.7	55.4	23.1	-2.9	87.5	139	3.4	1.14	107	24.3	48	17.5	-2.2	138	1.56	1.18	8.9	35.4	12.3	294.58	53.45	24.95	1	1	0	0
04/01/2020	53	1	7.331	30.7	70.3	15.9	-11.5	84.6	137	4.5	1.09	103	16.8	49	16.7	-8.9	131	14.34	2.13	18.1	38.5	22.6	292.79	69.07	32.23	1	1	0	0
04/03/2020	45	2	7.317	38.8	31.9	20.8	-4.9	55.1	139	3.7	1.26	89	26.8	46	15.8	-4.6	46	3.71	0.75	29.2	53.7	32.9	290.47	59.46	27.75	1	1	0	0
5/14/2020	41	2	7.351	43.9	46	22.9	-1.1	69.4	135	3.8	1.14	111	24.1	39	13.9	-1.1	111	2.29	0.65	1.1	27.8	4.9	284.58	50.45	23.54	0	0	0	0
5/15/2020	83	1	7.377	45.1	65.6	21.9	0.6	70.1	135	4.5	1.19	108	22.3	43	15.7	0.7	137	0.48	1.67	5.1	31.5	9.6	285.52	47.45	22.14	1	0	0	0
5/16/2020	57	2	7.399	38.7	49.8	22.9	-1.8	73.9	136	4.3	1.13	101	21.8	50	17.2	-1.1	100	0.77	1.13	12.1	39.3	16.4	286.26	52.25	24.39	0	0	0	0
5/16/2020	59	1	7.432	33.8	76.2	22.9	-1.3	86.5	139	3.6	1.17	105	22.8	42	14.4	-1.7	101	1.08	0.79	11.1	37.6	14.7	292.92	55.86	26.07	0	0	0	0
5/17/2020	77	1	7.428	40.1	61.8	24.7	2.3	77.5	139	4.1	1.03	116	24.9	46	15.9	2.6	154	1.76	1.01	-1.7	27.1	2.4	294.26	46.25	21.58	1	0	0	0
5/19/2020	67	1	7.451	43.8	61.2	26.8	4.8	71.3	138	3.9	1.19	107	26.9	47	16.9	4.1	117	3.21	1.74	4.2	34.9	8.1	292.61	60.66	28.31	0	0	0	0
5/19/2020	30	2	7.432	30.3	61.4	23.1	-2.1	87.5	135	3.7	1.15	103	22.8	43	14.9	3.1	146	1.46	0.76	8.9	35.7	12.6	281.92	22.82	10.65	0	0	0	1
5/19/2020	74	2	7.307	47.8	61.2	20.6	-6.1	68.5	135	3.5	1.18	113	24.1	45	16.4	-4.4	136	3.66	1.19	1.4	25.5	4.9	285.36	46.85	21.86	1	0	0	0
5/21/2020	85	1	7.382	50.1	46.7	22.8	-1.1	44.9	140	4.3	1.12	106	23.6	33	11.7	-2.1	100	1.13	1.23	11.2	38.3	15.5	296.17	63.66	29.71	0	0	0	0
5/22/2020	74	1	7.354	47.4	30	23.6	-0.2	53.4	140	3.9	1.15	109	27.3	44	14.8	0.3	141	1.41	1.09	7.4	34.9	11.3	296.54	52.25	24.39	1	0	0	1
5/25/2020	85	1	7.322	42.9	70.6	24.3	-1.1	81.3	139	3.6	1.04	109	25.6	45	16.1	-1.1	130	1.56	1.03	5.7	33.6	9.3	293.33	48.65	22.7	1	0	0	0
6/26/2020	52	1	7.375	46.2	36.7	23.9	0.5	73.8	140	4.1	1.19	105	26.9	43	15.2	0.4	171	3.22	1.45	11.1	39.1	15.2	296.31	40.84	19.06	1	1	0	0
6/26/2020	85	1	7.211	24.4	44.7	12.8	-16.5	70.7	129	7.5	0.89	114	10.3	31	9.6	-18.3	218	10.14	2.81	2.2	22.5	9.7	282.62	75.08	35.04	1	0	0	1
05/11/2020	79	1	7.453	26.1	67.9	22.6	-2.1	79.6	140	3.7	1.18	108	20.8	44	16.3	-3.7	105	0.61	0.81	9.4	35.7	13.1	292.04	37.24	17.38	1	0	0	1
05/10/2020	38	2	7.409	36.7	45.8	22.9	-0.7	69.9	139	4.4	1.15	106	23.5	33	12.6	-0.9	90	1.13	0.81	10.1	37.4	14.5	289.61	39.64	18.5	0	0	0	1
5/13/2020	70	2	7.423	40.4	69.2	20.9	-4.6	76.5	138	4.1	1.19	103	21.6	44	16.4	-4.2	91	0.89	0.75	14.1	39.1	18.2	289.16	48.65	22.7	0	0	0	0
5/13/2020	77	1	7.349	40.6	20.7	25.8	2.6	30.1	138	4.1	1.14	109	29.8	38	12.7	3.6	164	1.28	1.31	3.2	33.1	7.3	292.82	46.25	21.58	1	0	0	1
5/14/2020	85	1	7.332	38.7	43.7	23.5	0.6	71.3	139	4.3	1.12	110	23.1	42	14.6	0.5	205	2.65	1.77	5.5	33.3	9.8	294.99	33.63	15.7	1	0	0	0
08/02/2020	84	1	7.398	42	56.1	25.9	1	88.6	138	3.9	1.24	101	26	40	13.4	0.8	85	1.03	0.73	11.1	40.9	15	285.13	26.43	12.33	0	0	0	0
02/08/2020	83	2	7.404	43.4	47.5	27.1	2.4	82.9	142	4.5	1.24	103	27.3	43	14.6	1.9	178	1.96	0.87	11.9	43.5	16.4	301.3	44.44	20.74	0	0	0	0
05/08/2020	65	1	6.783	85.1	29.7	12.1	-22.4	14.8	139	4.1	0.81	121	12.9	45	18.1	-13.5	201	14.81	2.09	5.9	22.1	10	297.88	52.25	24.39	1	0	1	0
05/05/2020	87	1	7.513	26	84.2	24.2	-0.9	84.2	137	5	1.09	96	21.5	37	13.1	-2.3	189	2.44	7.27	16.8	46	21.8	303.62	114.71	53.53	1	0	0	0
06/03/2020	75	1	7.413	41.3	70.5	27.2	3.1	78.9	139	3.9	1.16	108	31.8	35	13.8	3.1	140	1.96	1.19	3.8	34.9	7.7	293.89	48.65	22.7	0	0	0	1
06/08/2020	75	1	7.666	81.4	34.5	33.4	19.7	45.7	136	4	0.82	99	36.8	34	11.4	6.9	345	8.23	1.89	3.6	41	7.6	301.58	62.46	29.15	1	0	1	1
06/03/2020	87	1	7.369	57.8	50.3	28.7	5.3	83	140	4.1	1.13	99	33.9	33	10.8	6.8	199	3.28	2.56	12.3	45.1	16.4	298.76	46.25	21.58	1	0	0	0
6/20/2020	47	2	7.407	35.7	67.8	23.6	1.1	76.3	139	4.2	1.19	105	24.7	44	16.6	1.5	144	7.26	0.63	10.4	38.2	14.6	294.31	49.85	23.26	1	0	0	0
05/08/2020	20	1	6.897	80.4	33.6	13.9	-19.4	15.8	139	3.1	1.22	102	13.8	46	16.2	-13.7	63	10.65	2.45	23.1	40.1	26.2	286.1	27.63	12.89	1	0	0	0
05/09/2020	51	2	7.388	43.6	66.9	21.5	-3.2	72.7	130	3.8	1.19	100	22.7	42	14.7	-5.3	110	1.77	0.79	8.5	33.8	12.3	271.72	33.63	15.7	0	0	0	1
6/27/2020	37	1	7.311	56.7	51.6	25.8	0.8	82.5	140	3.9	1.09	104	29.9	41	13.9	1.9	150	1.44	1.07	10.2	39.9	14.1	293.54	31.23	14.57	1	1	0	0
6/26/2020	65	1	7.308	78.5	55.8	20.6	1.8	72.3	140	2.9	1.18	109	35.7	51	18.3	2.4	80	1.34	0.76	10.4	33.9	13.3	291.05	39.64	18.5	0	0	0	0
05/12/2020	76	2	7.432	35.8	66.9	22.7	0.7	65.8	137	3.8	1.07	111	23.6	45	15.2	1.1	167	0.72	0.78	3.3	29.8	7.1	288.78	33.03	15.42	0	0	0	0
05/09/2020	54	1	7.398	34	46	20.6	-3.6	81.2	139	3.6	1.13	105	21.6	49	16.7	-4.4	100	1.42	1.66	13.4	37.6	17	290.76	43.24	20.18	1	0	0	0
08/03/2020	22	1	7.42	44.9	58.9	29.1	4.6	90.3	140	3.8	1.2	101	29.1	52	17.7	3.7	117	2.68	0.97	9.9	42.8	13.7	292.11	33.63	15.7	0	0	0	0
05/12/2020	32	2	7.388	40.9	35.3	24.1	1.1	66.2	140	4.1	1.08	103	24.7	44	15.7	1.5	69	0.61	0.73	12.9	41.1	17	290.14	37.84	17.66	0	0	0	1
04/08/2020	87	2	7.401	42.5	40.9	23.6	0.6	70.1	140	4.1	1.1	98	22.8	43	15.7	0.6	111	1.13	1.11	18.4	46.1	22.5	292.27	36.64	17.1	1	0	0	0
1/28/2020	84	1	7.399	43.6	51.7	22.5	0.3	61.7	137	5	1.15	100	22.1	45	16.2	0.2	150	2.87	1.88	14.5	42	19.5	292.44	60.66	28.31	0	0	0	0
1/27/2020	29	1	7.302	42.4	33.9	17.9	-6.7	59.3	143	3.7	1.18	101	18.9	48	18.9	-4.7	82	3.14	0.81	24.1	45.7	27.8	294.46	23.42	10.93	0	0	0	1
1/25/2020	75	1	7.453	33.2	61.2	27.4	6.9	70.5	141	3.3	1.17	103	20.6	43	16.6	4.8	213	2.81	1.41	10.6	41.3	13.9	300.54	40.24	18.78	0	0	0	1
12/17/2019	27	2	7.444	40.4	51.2	24.5	1.1	66.9	139	4	1.19	103	23.6	44	17.3	1.8	79	1.07	0.81	11.5	40	15.5	290.8	50.45	23.54	1	0	0	0
12/17/2019	77	1	7.428	38.9	46.7	22.8	0.8	70.1	143	3.8	1.12	106	22.7	45	16.8	1.8	130	1.89	2.13	14.2	40.8	18	299.43	37.24	17.38	1	0	0	0
12/15/2019	87	2	7.613	70.4	33.8	29.7	14.1	49.7	141	3.3	1.05	106	33.9	44	15.2	12.1	169	4.96	1.09	5.3	38.3	8.6	296.89	33.03	15.42	1	0	0	0
12/09/2019	77	2	7.383	34.9	44.8	22.6	1.3	61.8	136	4	1.22	96	23.9	38	16.2	2.1	137	1.38	0.92	17.4	44	21.4	284.82	31.23	14.57	1	0	0	0
1/15/2020	90	1	7.367	45.7	58.6	25.3	-0.5	89.4	138	5	1.26	97	26.7	35	10.7	0.1	23	5.77	2.76	15.7	46	20.7	289.79	75.08	35.04	1	0	0	0
12/30/2019	55	1	7.374	44.7	60.1	24.5	0.6	84.6	139	4.4	1.13	102	24.7	47	18.4	0.5	95	0.82	1.13	12.5	41.4	16.9	289.38	36.64	17.1	1	0	0	0
12/30/2019	54	2	7.389	42.5	64.9	22.9	1.1	67.8	144	3.2	1.05	105	22.7	38	13.9	1.5	129	1.73	0.82	16.1	42.2	19.3	301.77	39.64	18.5	0	0	0	0
12/29/2019	82	2	7.401	37.2	66.9	20.9	-3.2	78.3	141	4	1.18	106	20.1	42	15.2	-2.1	94	0.37	0.61	14.1	39	18.1	292.13	29.43	13.73	0	0	0	0
12/29/2019	74	1	7.476	39.1	37.6	27.8	4.5	75.4	140	3.4	1.11	106	29.6	47	16.3	4.7	90	1.73	1.19	6.2	37.4	9.6	293.21	49.25	22.98	1	0	0	1
12/28/2019	79	2	7.301	53.2	31.9	18.9	-8.4	44.9	142	3.8	1.09	100	20.1	43	15.4	-5.2	117	3.67	0.91	23.1	45.8	26.9	297.21	40.24	18.78	1	0	0	0
12/27/2019	82	2	7.413	40.1	61.4	22.7	1.4	70.4	141	4	1.17	105	22.8	44	14.7	1.8	92	1.82	0.66	13.3	40	17.3	293.92	40.84	19.06	1	0	0	0
1/17/2020	83	2	7.364	37.7	49.8	21.9	0.5	66.1	152	3.4	0.95	112	23.8	35	12.6	0.3	156	1.36	0.86	18.1	43.4	21.5	319.57	41.44	19.34	1	0	0	1
3/22/2020	83	2	6.989	74.3	37.4	13.2	-13.6	46.7	145	3.1	0.92	115	26.3	28	10.1	-12.3	141	8.93	3.09	16.8	33.1	19.9	308.14	61.86	28.87	1	0	1	0
12/27/2019	72	2	7.428	39.8	45.9	24.8	1.9	70.7	140	3.9	1.18	99	23.1	41	14.8	1.9	119	0.82	1.13	16.2	44.9	20.1	293.52	41.44	19.34	1	0	0	0
12/26/2019	76	2	7.337	49.3	26.5	25.3	-0.6	44.7	140	3.5	1.14	103	26.8	37	14.6	0.1	140	2.27	0.75	11.7	40.5	15.2	295.19	44.44	20.74	1	0	0	1
12/24/2019	88	1	7.369	48.3	62.4	23.7	-0.3	60.5	136	4	1.18	103	23.1	37	16.7	-0.3	130	0.76	1.21	9.3	37	13.3	286.33	42.64	19.9	1	0	0	0
12/24/2019	68	2	7.388	39.6	57.4	24.4	1.8	65.9	140	4	1.16	103	22.7	46	16.9	1.7	149	3.06	0.81	12.6	41	16.6	295.08	40.84	19.06	0	0	0	1
12/23/2019	84	2	7.467	34.6	55.7	28.3	6.6	78.6	140	4.5	1.18	106	19.7	39	14.8	5.9	143	0.97	0.91	5.7	38.5	10.2	294.15	37.24	17.38	0	0	0	0
1/24/2020	80	1	7.447	38.7	51.6	24.5	1.9	70.3	143	4.2	1.11	106	24.8	44	16.4	1.9	155	2.93	1.17	12.5	41.2	16.7	298.52	23.42	10.93	1	0	0	0
1/24/2020	68	2	7.321	44.3	58.9	18.5	-3.1	55.9	140	4	1.17	98	20.1	44	15.8	-3.1	150	0.88	0.71	23.5	46	27.5	295.14	40.84	19.06	0	0	0	0
1/23/2020	18	1	7.124	57.7	33.8	14.8	-14.6	45.7	143	3.6	1.05	108	27.8	37	14.5	-11.8	103	7.81	0.52	20.2	38.6	23.8	298.93	43.24	20.18	1	0	0	1
1/21/2020	78	1	7.422	36.1	45.3	24.7	2.3	68.5	136	4.7	1.14	101	21.9	45	16.5	1.1	95	0.81	0.87	10.3	39.7	15	284.18	41.44	19.34	0	0	0	0
1/21/2020	58	1	7.408	33.8	48.9	23.5	1.1	70.8	140	3.7	1.15	104	21.9	43	16.7	1.4	114	1.13	0.67	12.5	39.7	16.2	291.84	33.03	15.42	0	0	0	1
3/14/2020	75	1	7.562	35.7	20.7	23.9	2.3	45.6	140	3.7	1.18	101	27.4	38	11.1	1.9	202	10.43	2.21	15.1	42.7	18.8	304.44	79.28	37	1	0	1	0
1/20/2020	56	1	7.399	37.5	45.6	22.8	1.1	70.2	138	4.3	1.17	99	21.9	46	16.3	1.9	117	1.79	1.13	16.2	43.3	20.5	290.81	49.85	23.26	1	1	0	0
1/18/2020	65	1	7.413	32.9	40.8	23.6	0.8	73.2	140	3.9	1.09	105	22.7	44	16.2	1.1	164	2.41	0.98	11.4	38.9	15.3	294.72	33.63	15.7	1	0	0	0
1/16/2020	96	2	7.409	35.7	45.3	24.5	0.2	76.4	138	5	1.14	100	23.6	38	14.3	0.7	116	3.37	0.87	13.5	43	18.5	289.05	39.64	18.5	0	0	0	1
1/15/2020	77	1	7.298	60.2	20.8	28.6	1.1	28.4	140	4.6	1.13	100	31.4	43	17.1	1.8	108	5.05	0.98	11.4	44.6	16	290.6	27.63	12.89	1	1	0	0
1/14/2020	75	1	7.366	41.3	61.3	23.5	0.7	66.6	134	5.3	1.19	99	22.8	36	12.9	1.1	273	1.72	1.83	11.5	40.3	16.8	291.88	52.25	24.39	1	0	0	0
08/07/2020	51	1	7.474	22	55.4	16.2	-7.4	91.3	141	3.8	1.2	109	16.5	49	16.6	-4.8	197	1.8	1.66	15.8	35.8	19.6	299.15	37.24	17.38	1	1	0	0
1/14/2020	87	2	7.421	42.3	56.3	20.9	-1.9	78.9	141	4	1.17	100	19.9	44	15.8	-1.8	105	1.17	1.47	20.1	45	24.1	292.54	28.23	13.17	1	0	0	1
1/29/2020	18	2	7.189	22.8	60.4	13.9	-14.3	89.4	144	3.6	1.14	114	13.9	39	14.3	-12.5	91	18.93	0.81	16.1	33.6	19.7	298.76	34.23	15.98	0	0	0	0
6/28/2020	84	1	7.355	43.2	56.3	24.8	1.1	76.2	140	4.3	1.17	104	24.8	46	16.7	1.8	182	2.26	1.43	11.2	40.3	15.5	294.02	23.42	10.93	1	0	0	0
6/26/2020	84	2	7.458	45.3	23.9	29.8	12.6	38.7	138	4.9	1.22	102	30.7	31	10.4	12.3	202	3.8	1.87	6.2	40.9	11.1	292.93	34.23	15.98	1	0	0	0
6/24/2020	72	1	7.402	33.8	46.8	25.3	2.6	66.9	143	4.5	1.14	105	23.6	45	16.7	1.7	123	1.44	1.31	12.7	42.5	17.2	298.64	34.83	16.26	0	0	0	1
6/23/2020	75	2	7.388	39.5	53.9	23.1	1.3	70.4	140	3.5	1.19	103	22.1	40	14.8	1.9	106	0.39	0.88	13.9	40.5	17.4	289.79	23.42	10.93	0	0	0	1
6/23/2020	78	1	7.406	40.2	55.3	22.9	0.5	66.9	140	4.5	1.18	104	21.8	37	13.7	1	110	0.43	1.31	13.1	40.5	17.6	293.82	46.25	21.58	0	0	0	1
6/23/2020	86	1	7.444	38.7	48.8	24.6	2.6	68.3	143	5.1	1.32	99	23.7	41	16.5	3.2	176	2.34	0.81	19.4	49.1	24.5	301.88	36.64	17.1	1	0	0	1
6/21/2020	77	2	7.376	34.2	44.8	23.1	1.8	70.2	145	4.2	1.18	105	24.3	41	14.2	1.3	161	1.13	1.14	16.9	44.2	21.1	305.15	37.24	17.38	0	0	0	0
6/20/2020	62	2	7.333	31.3	55.3	17.9	-3.4	78.6	140	3.8	1.31	97	18.7	33	12.2	-4.1	155	3.39	0.75	25.1	46.8	28.9	296.12	45.05	21.02	1	1	0	1
6/19/2020	71	1	7.361	36.8	44.1	22.8	0.7	48.9	140	4.3	1.18	98	23.8	39	14.2	0.6	125	1.77	1.13	19.2	46.3	23.5	293.85	41.44	19.34	0	0	0	0
6/18/2020	58	1	7.333	33.1	37.2	18.9	-5.4	55.7	140	3.9	1.13	103	16.9	45	15.9	-3.1	145	2.34	1.43	18.1	40.9	22	294.16	36.64	17.1	1	0	0	0
06/11/2020	49	2	7.448	42.8	48.1	25.2	4.1	59.4	138	3.9	1.28	98	23.3	45	16.7	3.6	460	3.88	0.89	14.8	43.9	18.7	306.66	30.63	14.29	0	0	0	1
06/09/2020	95	1	7.376	46.1	66.8	24.5	0.8	88.7	140	4.2	1.14	102	23.8	44	15.6	1.3	219	1.49	1.43	13.5	42.2	17.7	300.98	52.85	24.67	1	0	0	0
06/08/2020	56	2	7.288	38.8	56.7	18.8	-3.3	55.5	140	4.5	1.12	102	18.9	50	17.2	-4.7	153	2.84	0.82	19.2	42.5	23.7	298.61	60.66	28.31	0	0	0	0
06/06/2020	87	2	7.319	67.4	23.5	17.4	-2.9	58.4	139	4.5	0.89	96	32.6	36	14.1	-1.9	365	4.66	3.08	25.6	47.5	30.1	303.08	28.83	13.45	1	0	0	1
06/06/2020	86	1	7.409	38.5	50.3	20.4	-1.3	66.1	140	4.2	1.12	102	27.1	38	14.4	-0.7	114	2.26	0.67	17.6	42.2	21.8	290.24	23.42	10.93	1	0	0	0
06/01/2020	71	1	7.431	28.9	54.8	16.8	-6.9	74.3	144	4.3	1.19	102	17.2	46	16.7	-6.6	196	3.08	0.98	25.2	46.3	29.5	304.39	33.03	15.42	1	0	0	1
06/08/2020	91	2	7.381	37.8	51.2	24.2	1.5	76.4	137	4.2	1.09	100	23.5	39	14.2	1.3	242	1.07	1.07	12.8	41.2	17	293.55	36.64	17.1	0	0	0	1
06/09/2020	54	1	7.451	40.2	60.7	26.4	5.7	80.5	137	3.9	1.09	103	25.7	49	18.9	5.9	136	0.82	0.77	7.6	37.9	11.5	285.76	25.23	11.77	1	0	0	0
06/08/2020	48	2	7.433	38.7	55.1	24.8	1.2	76.3	140	4.3	1.16	102	23.8	41	14.8	1.8	102	2.13	0.61	13.2	42.3	17.5	291.47	34.83	16.26	0	0	0	1
06/03/2020	48	1	7.183	81.7	28.4	29.4	-1.6	43.7	139	4.1	1.34	96	31.9	45	15.3	1.8	170	3.43	0.89	13.6	47.1	17.7	293.25	34.83	16.26	1	1	0	1
06/02/2020	85	1	7.382	40.1	56.7	24.1	2.3	59.8	140	4.2	1.15	104	22.2	42	14.9	1.8	139	0.91	0.99	11.9	40.2	16.1	293.53	34.83	16.26	0	0	0	0
06/02/2020	65	1	7.399	38.7	58.5	23.6	1.8	68.9	137	3.8	1.18	102	21.9	39	14.6	1.1	121	0.87	0.92	11.4	38.8	15.2	286.63	35.44	16.54	1	0	0	1
7/28/2020	48	1	7.168	56.7	34.6	15.7	-11.2	45.8	138	6.1	1.15	103	17.5	50	17.3	-11.2	176	7.23	1.13	19.3	41.1	25.4	295.79	60.06	28.03	1	1	0	0
07/01/2020	91	2	7.309	48.4	32.6	21.9	-3.1	60.4	135	4.1	1.18	106	26.9	37	13.6	-2.3	280	3.74	0.99	7.1	33.1	11.2	293.26	46.25	21.58	0	0	0	1
6/30/2020	61	1	7.427	37.8	45.6	24.5	0.9	70.4	146	3.8	0.99	110	24.2	40	15.8	0.8	119	0.47	1.27	11.5	39.8	15.3	306.72	48.65	22.7	1	0	0	1
07/01/2020	73	2	7.442	40.9	25.8	18.9	-6.7	56.3	138	5.1	1.18	99	19.8	60	20.7	-4.7	342	3.31	1.15	20.1	44.1	25.2	300.51	33.03	15.42	1	0	0	0
07/02/2020	18	1	7.382	39.4	45.8	23.1	0.8	72.8	143	3.9	1.12	106	22.2	45	17	0.6	91	2.87	1.34	13.9	40.9	17.8	299.26	49.25	22.98	1	1	0	1
07/03/2020	84	1	7.502	33.7	44.5	20.3	-1.7	65.3	129	3.9	1.33	88	26.2	44	17.1	-1.3	167	2.81	1.22	20.7	44.9	24.6	274.89	45.65	21.3	1	0	0	0
07/03/2020	88	2	7.358	60.2	30.9	28.3	6.2	54.3	145	4	0.95	105	34.8	35	12.8	7.2	331	3.09	1.66	11.7	44	15.7	322.5	84.68	39.52	1	0	0	0
07/04/2020	78	2	7.409	36.7	44.4	23.6	1.2	68.6	140	3.3	1.19	102	22.1	42	14.9	1.1	176	0.83	0.89	14.4	41.3	17.7	293.88	24.62	11.49	0	0	0	0
07/04/2020	74	1	7.482	31.8	48.6	25.8	2.1	64.4	145	4	1.19	105	25.9	43	15.9	2.1	109	1.19	0.79	14.2	44	18.2	303.96	47.45	22.14	0	0	0	1
07/05/2020	40	2	7.029	80.1	33.2	20.6	-10.1	34.5	143	5	1.13	100	20.6	42	14.3	-11.6	37	16.41	0.87	22.4	48	27.4	293.56	33.03	15.42	0	0	0	1
07/06/2020	65	1	7.52	35.7	24.8	23.1	2.1	48.9	130	3.8	1.19	96	23.8	53	18.5	1	145	7.88	0.95	10.9	37.8	14.7	274.76	40.24	18.78	1	0	0	1
07/10/2020	77	2	7.406	33.9	44.7	22.8	0.7	68.9	144	4.5	1.08	105	21.7	44	14.1	0.7	100	0.38	0.89	16.2	43.5	20.7	299.06	33.03	15.42	0	0	0	0
07/10/2020	47	1	7.377	36.4	46.2	21.9	1.3	78.4	140	3.5	1.18	103	23.5	50	18.8	1.9	200	1.7	1.12	15.1	40.5	18.6	300.42	55.86	26.07	0	0	0	0
7/28/2020	73	1	7.399	40.3	48.3	23.1	2.1	68.5	137	3.9	0.84	99	22.3	28	9.7	1.8	215	2.91	0.74	14.9	41.9	18.8	289.85	23.42	10.93	1	0	0	0
08/07/2020	90	2	7.482	67.3	23.8	16.8	-4.8	34.7	138	4.4	1.19	101	15.9	48	16.7	-4.5	245	8.21	1.65	20.2	41.4	24.6	296.22	39.64	18.5	1	0	1	0
07/10/2020	46	2	7.361	34.7	46.8	23.6	0.7	73.8	141	4.2	1.09	106	24.6	40	15.1	0.8	104	2.79	0.88	11.4	39.2	15.6	292.48	28.23	13.17	0	0	0	0
07/11/2020	75	2	7.374	46.3	37.1	26.2	0.8	64.8	138	5.6	1.18	104	27.4	40	14.3	1.3	29	2.61	0.55	7.8	39.6	13.4	282.42	28.83	13.45	0	0	0	1
07/12/2020	27	2	7.392	44.8	39.2	25.3	-0.5	66.7	141	3.9	1.31	93	26.3	44	15.9	-0.7	105	0.48	0.71	22.7	51.9	26.6	295.14	43.84	20.46	0	0	0	1
07/12/2020	74	2	7.364	48.1	38.4	24.9	1.4	66.6	140	4.3	1.17	104	29.3	41	14.5	2.5	162	2.81	0.91	11.1	40.3	15.4	293.7	28.23	13.17	0	0	0	0
7/13/2020	38	1	7.389	46.7	40.1	24.4	1.1	67.9	140	3.5	1.09	105	27.2	50	18.3	1.4	134	1.02	0.98	10.6	38.5	14.1	291.85	26.43	12.33	0	0	0	0
7/13/2020	78	2	7.437	40.9	63.2	26.9	3.3	90.5	142	4.2	1.19	104	27.8	38	13.2	3.2	125	4.61	0.87	11.1	42.2	15.3	296.25	31.83	14.86	1	0	0	1
7/13/2020	86	2	7.431	41.3	62.7	24.8	2.8	76.6	140	4.6	1.18	100	25.8	29	11.7	2.8	152	0.96	2.07	15.2	44.6	19.8	299.86	68.47	31.95	1	0	0	1
7/14/2020	79	2	7.447	38.7	61.2	25.4	3	71.5	143	4.2	1.02	107	24.9	47	16.3	2.9	90	2.87	0.98	10.6	40.2	14.8	296.71	34.23	15.98	0	0	0	1
7/18/2020	65	1	7.418	38.6	43.5	24.9	1	66.4	137	3.9	1.14	103	24.8	38	13.6	0.9	173	1.79	0.83	9.1	37.9	13	291.52	47.45	22.14	1	0	0	0
7/19/2020	76	2	7.457	35.8	32.8	24.9	1.8	63.8	130	3	1.33	91	27.5	30	10.1	2.3	264	7.45	0.76	14.1	42	17.1	279.07	26.43	12.33	0	0	0	0
7/19/2020	77	2	7.444	36.4	40.5	25.1	2.4	70.5	144	4	1.17	104	23.1	46	16.8	2.8	116	1.08	0.88	14.9	44	18.9	301.25	40.84	19.06	0	0	0	1
7/20/2020	74	1	7.268	65.6	38.9	20.5	-8.5	44.7	140	4.2	1.18	99	18.9	43	14.6	-9.9	172	12.35	1.14	20.5	45.2	24.7	296.36	40.84	19.06	0	0	0	1
7/24/2020	49	2	7.437	65.4	40.2	27.8	4.7	38.9	140	4.9	1.19	101	28.9	44	14.8	4.2	110	1.55	2.66	11.2	43.9	16.1	299.32	79.28	37	1	0	0	0
7/26/2020	78	2	7.404	40.1	48.9	22.9	0.2	66.1	130	3.6	1.18	104	21.9	36	13.8	0.3	115	0.57	0.78	3.1	29.6	6.7	274.8	50.45	23.54	0	0	0	0
7/26/2020	72	1	7.308	50.2	23.8	22.7	-3.4	39.5	144	5	1.07	107	23.9	46	16.5	-2.8	130	2.52	1.22	14.3	42	19.3	300.93	34.23	15.98	1	0	0	0
7/27/2020	83	1	7.379	75.4	44.3	25.8	1.1	45.7	137	4.5	1.19	102	27.4	38	12	1.1	230	0.94	1.87	9.2	39.5	13.7	292.98	37.24	17.38	0	0	0	0
7/28/2020	60	1	7.423	33.6	45.1	22.9	-0.9	53.2	130	6	1.33	94	24.1	33	10.8	-0.3	144	3.09	0.84	13.1	42	19.1	273.21	31.23	14.57	1	0	0	0
7/29/2020	88	2	7.376	37.8	45.6	24.5	0.5	67.9	140	4	1.11	101	24.2	40	14.8	1	107	0.32	0.66	14.5	43	18.5	292.85	41.44	19.34	0	0	0	0
7/29/2020	62	1	7.399	40.1	51.2	24.2	1	72.4	139	3.1	1.16	102	23.2	50	18.4	1.4	130	2.58	0.7	12.8	40.1	15.9	291.33	36.64	17.1	1	0	0	0
7/29/2020	81	2	7.457	50.6	33.2	31.6	7.8	45.6	135	4.8	1.33	95	33.4	33	11.9	8.1	107	2.31	1.77	8.4	44.8	13.2	287.36	68.47	31.95	1	0	0	0
7/30/2020	74	1	7.349	37.8	51.2	23.3	-2.1	66.3	140	4.5	1.14	104	20.6	43	14.6	-4.3	145	2.89	0.77	12.7	40.5	17.2	294.86	40.84	19.06	0	0	0	0
7/30/2020	31	1	7.409	30.5	54.3	21.6	1.1	87.5	144	4	1.18	106	16.7	40	15.2	1	110	0.81	1	16.4	42	20.4	297.92	22.82	10.65	0	0	0	0
7/30/2020	70	2	7.346	36.8	54.3	30.5	6.7	66.1	142	4	1.13	105	32.4	43	15.7	5.3	119	8.45	0.71	6.5	41	10.5	295.52	29.43	13.73	1	0	0	0
7/30/2020	53	1	7.388	40.1	43.8	23.6	1.1	70.2	142	3.9	1.19	97	23.4	45	15.6	1.4	100	1.29	1.19	21.4	48.9	25.3	298.87	55.86	26.07	0	0	0	0
7/30/2020	53	1	7.502	34.7	44.2	25.4	2.8	76.5	137	3.5	1.34	95	25.4	41	14.7	1.8	166	2.67	0.87	16.6	45.5	20.1	288.83	33.63	15.7	1	0	0	0
7/31/2020	61	1	7.407	36.7	46.8	22.6	1.9	73.8	135	3.8	1.15	99	23.9	41	14.5	1.4	155	1.02	0.75	13.4	39.8	17.2	285.62	42.04	19.62	1	0	0	1
07/01/2020	80	2	7.222	45.6	38.7	14.6	-12.1	50.2	140	3.5	1.11	103	15.7	40	14.6	-13.6	130	5.51	0.75	22.4	40.5	25.9	293.33	36.64	17.1	1	0	1	0
12/09/2019	53	2	7.432	34.7	55.6	23.5	2	74.2	140	3.7	1.15	105	24.6	42	14.7	1.6	97	0.71	0.7	11.5	38.7	15.2	290.09	28.23	13.17	0	0	0	1
7/19/2020	79	1	7.443	30.2	37.8	19.4	-6.1	57.8	145	5	1.01	109	16.8	57	16.7	-7.8	301	4.11	2.09	16.6	41	21.6	313.53	40.84	19.06	1	1	0	1
2/22/2020	50	1	6.927	80.9	35.1	17	-14.6	34.5	145	6	1.34	96	21.4	44	14.7	-12.5	167	13.29	1.34	32	55	38	308.59	55.86	26.07	1	1	1	0
05/02/2020	90	2	7.022	24.1	34.6	6.1	-23.5	23.2	140	4.6	1.14	101	13.5	32	10.7	-19.4	37	12.34	4.76	32.9	43.6	37.5	293.67	69.67	32.51	1	0	1	0
5/23/2020	32	2	7.431	34.7	44.5	24.6	0.6	78.3	137	4	1.14	101	24.6	34	11.9	0.6	90	0.86	0.71	11.4	40	15.4	285.61	39.64	18.5	1	0	0	0
4/14/2020	80	1	7.447	43.8	55.2	24.1	1.7	53.7	138	4.2	1.12	100	23.8	40	14.8	1.8	280	3.08	0.87	13.9	42.2	18.1	296.16	27.63	12.89	1	0	0	0
5/15/2020	81	1	7.444	36.7	43.8	22.5	-0.6	45.9	135	3.8	1.17	101	21.8	38	13.7	-0.3	134	1.99	0.57	11.5	37.8	15.3	282.65	31.23	14.57	0	0	0	1
1/28/2020	84	2	7.389	44.5	37.9	26.4	3.1	51.8	140	3.5	1.19	101	26.8	43	15.2	3.8	123	3.87	0.88	12.6	42.5	16.1	291.64	28.83	13.45	1	0	0	1
7/23/2020	78	1	7.438	41.4	48.9	23.6	1.3	66.4	140	4.5	1.16	103	22.8	41	14.5	1.4	112	0.79	1.93	13.4	41.5	17.9	293.53	43.84	20.46	1	0	0	1
2/26/2020	96	2	7.361	33.7	44.5	22.9	0.8	70.2	140	4.7	1.34	97	24.2	35	11.8	0.7	165	1.56	1.07	20.1	47.7	24.8	295.07	35.44	16.54	0	0	0	0
07/04/2020	59	1	7.278	29.4	51.3	16.7	-8.8	56.9	136	3.4	1.33	97	18.8	17	6.2	-5.9	451	6.78	0.66	22.3	42.4	25.7	301.46	26.43	12.33	0	0	0	1
7/31/2020	88	2	7.521	36.7	18.6	28.3	4.9	45.8	144	4.3	1.18	106	30.2	42	15.1	4.3	100	1.77	1.73	9.7	42.3	14	298.26	28.23	13.17	1	0	0	0
07/12/2020	54	1	7.415	41.5	26.9	26.1	2.5	55.1	135	4.4	1.19	103	27.8	33	11.9	2.1	146	2.14	1.09	5.9	36.4	10.3	289.82	70.27	32.79	1	0	0	0
07/12/2020	87	2	7.456	45.6	34.7	30.5	7.1	67.4	160	3.6	1.16	119	34.1	40	14.1	8.8	160	2.89	1.71	10.5	44.6	14.1	335.5	39.64	18.5	1	0	0	0
7/20/2020	93	2	7.461	30.4	31.8	23.4	-3.1	47.8	136	4.1	1.13	106	22.6	35	12.8	-4.1	107	1.84	1.08	6.6	34.1	10.7	283.45	33.03	15.42	1	0	0	1
7/31/2020	51	1	7.354	46	39.3	24.3	-0.6	62.6	142	3.9	1.08	111	26.8	47	15.8	-0.2	97	3.65	1.44	6.7	34.9	10.6	294.79	32.43	15.14	1	1	0	0
7/17/2020	88	1	7.376	42	45.6	23.6	-1.1	79.2	140	4.2	0.99	109	25.6	41	14.6	-1	109	1.41	1.77	7.4	35.2	11.6	296.77	64.26	29.99	1	0	0	1
7/25/2020	59	1	7.387	34.1	36.7	19.3	-6.6	57.9	129	4	1.28	99	18.3	38	12.8	-7.3	200	2.82	1.84	10.7	34	14.7	278.52	56.46	26.35	1	0	0	0
6/23/2020	79	1	7.439	35.6	80.4	24.4	-0.6	90.5	138	4.9	1.01	110	24.3	42	14.7	-1.1	445	4.22	1.98	3.6	32.9	8.5	309.63	53.45	24.95	1	0	0	1
6/28/2020	73	1	7.347	40.7	40.6	22.6	-4.1	72.3	143	4.3	1.16	108	23.7	40	14.7	-4.1	100	2.87	1.08	12.4	39.3	16.7	297.36	34.83	16.26	1	0	0	0
6/27/2020	56	2	7.405	38.6	43.5	23.5	2.1	80.1	140	4.3	1.18	104	22.7	41	14.8	-0.7	100	0.89	0.73	12.5	40.3	16.8	292.36	40.84	19.06	0	0	0	0
6/27/2020	77	2	7.431	50.5	38.9	30.1	7.2	79.7	140	3.3	1.19	105	34.8	43	15.2	8.3	110	1.55	0.71	4.9	38.3	8.2	295.02	53.45	24.95	0	0	0	0
07/01/2020	76	2	7.428	48.7	39.6	28.6	6.6	80.3	137	4.4	1.09	111	33.2	45	12.7	7.5	152	2.48	1.15	-2.6	30.4	1.8	289.65	43.24	20.18	0	0	0	1
07/01/2020	40	1	7.389	46.8	40.2	27.1	4.6	70.6	137	3.6	1.18	105	30.4	45	15.6	8.3	496	3.76	1.21	4.9	35.6	8.5	312.07	63.06	29.43	0	0	0	0
07/01/2020	54	1	7.406	43.5	48.9	23.7	1.1	81.3	138	4	1.22	102	23.5	46	16.8	1.6	135	1.89	0.88	12.3	40	16.3	290.11	39.64	18.5	0	0	0	1
07/02/2020	66	2	7.423	40.2	45.3	24.7	2.1	76.8	137	3.6	1.14	111	25.6	40	13.6	3.6	135	0.81	0.77	1.3	29.6	4.9	289.41	47.45	22.14	0	0	0	1
07/03/2020	56	1	7.378	40.5	14.3	22.9	0.8	25.8	135	4.1	1.18	104	26.9	28	9.4	0.8	204	3.76	1.34	8.1	35.1	12.2	291.54	61.26	28.59	0	0	0	1
07/04/2020	83	2	7.348	57.8	34.7	25.8	3.5	56.7	140	4.1	1.18	107	33.6	42	14.1	3.9	122	1.41	1.19	7.2	37.1	11.3	292.58	34.83	16.26	1	0	0	1
07/04/2020	56	1	7.093	29.4	30.9	9.5	-19.8	44.5	137	3.3	0.89	118	9.7	50	16.8	-21	126	14.33	0.87	9.5	22.3	12.8	290.41	56.46	26.35	1	0	0	0
7/18/2020	88	2	7.211	43.9	28.3	13.8	-12.3	38.9	140	5.3	1.19	104	11.9	38	12.9	-8.8	88	3.84	3.09	22.2	41.3	27.5	299.1	85.29	39.8	1	0	0	0
07/08/2020	79	2	7.084	67.8	15.7	8.9	-21.8	33.7	141	4	1.19	102	36.8	44	15.7	-22.6	178	7.53	1.97	30.1	43	34.1	301.3	56.46	26.35	1	0	1	1
08/01/2020	79	1	7.431	39.7	33.8	25.6	1.2	47.9	140	4	1.13	101	26.5	47	16.8	1.7	134	0.66	1.13	13.4	43	17.4	293.65	37.24	17.38	0	0	0	0
08/02/2020	76	2	7.466	33.8	46.7	26.8	3.4	66.1	144	4.4	1.19	101	23.1	40	12.6	4.1	119	3.55	0.79	16.2	47.4	20.6	302.92	49.85	23.26	1	1	0	0
08/04/2020	46	1	7.389	33.2	44.7	17.9	-6.6	76.8	141	3.4	1.23	100	18.9	55	20	-7.2	130	1.19	0.88	23.1	44.4	26.5	295.83	39.64	18.5	1	0	0	1
08/05/2020	63	2	7.386	37.8	44.5	26.7	3.1	66.2	139	4.2	1.29	98	25.8	42	14.7	3.9	130	0.81	1.56	14.3	45.2	18.5	293.13	47.45	22.14	0	0	0	0
6/18/2020	79	1	7.398	49.2	23.1	26.2	3.7	39.3	130	4.4	1.18	104	31.2	31	11	4.7	355	1.98	0.98	-0.2	30.4	4.2	285.53	34.83	16.26	1	0	0	1
8/19/2020	90	2	7.359	56.5	36.2	31.9	6.4	65.3	139	4.5	1.23	100	31.4	47	16.1	4.5	127	1.12	0.71	7.1	43.5	11.6	289.66	27.63	12.89	1	0	1	1
08/11/2020	20	2	7.356	40.3	36.7	22.1	-3.9	66.3	138	3.8	1.15	102	23.1	40	14.3	-3.1	98	3.08	0.76	13.9	39.8	17.7	289.75	49.85	23.26	1	0	0	1
8/16/2020	91	1	7.003	70.3	19.7	9.8	-19.7	33.1	144	3.6	0.89	104	35.9	45	15.8	-17.3	241	8.61	1.99	30.2	43.6	33.8	307.19	34.83	16.26	1	1	1	0
7/28/2020	81	1	7.452	34.6	44.8	25.1	0.8	46.7	138	3.8	1.13	100	23.7	44	15.7	0.5	120	1.19	0.92	12.9	41.8	16.7	289.57	41.44	19.34	0	0	0	0
7/28/2020	24	2	7.438	33.8	42.9	24.1	1.1	78.4	138	4.3	1.33	92	24.7	41	12.9	1.9	102	0.45	0.77	21.9	50.3	26.2	286.07	26.43	12.33	0	0	0	0
7/30/2020	79	1	7.306	29.7	43.8	19.9	-4.8	66.6	134	3.6	1.19	104	20.7	47	17.3	-6.6	135	3.88	1.98	10.1	33.6	13.7	290.11	87.69	40.92	0	0	0	0
7/31/2020	65	1	7.378	49.1	21.4	24.9	2.2	32.6	141	4.3	1.17	104	29.8	44	15.6	3	76	1.56	1.87	12.1	41.3	16.4	291.83	33.63	15.7	1	0	0	0
7/31/2020	36	2	7.386	40.5	52.7	22.9	0.7	80.6	140	4.1	1.13	108	25.7	36	13.1	0.7	100	2.83	0.81	9.1	36.1	13.2	291.36	34.83	16.26	0	0	0	1
7/31/2020	55	1	7.428	36.8	50.1	24.8	-0.8	80.4	133	4.4	1.18	99	26.1	49	16.8	-0.8	213	5.87	0.74	9.2	38.4	13.6	282.64	28.83	13.45	1	0	0	0
5/28/2020	90	1	7.446	38.6	39.5	25.7	1.7	76.3	144	3.2	1.09	105	27.3	50	15.8	1.6	166	2.65	1.13	13.3	42.2	16.5	304.03	40.84	19.06	1	0	0	0
7/22/2020	42	2	7.402	50.1	22.5	27.5	4.1	36.9	134	4	1.19	98	33.7	32	12.1	5.7	125	2.89	1.25	8.5	40	12.5	288.16	79.28	37	1	0	0	0
7/22/2020	54	2	7.442	50.2	37.8	28.1	5	70.2	134	4.1	1.04	110	32.5	46	15.8	6.2	133	1.97	1.09	-4.1	28.1	0	282.6	43.24	20.18	1	0	0	1
7/23/2020	90	1	7.333	60.2	25.7	30.6	7.2	43.2	145	3.3	0.99	103	39.5	51	16.9	8.9	135	4.86	2.66	11.4	45.3	14.7	305.31	46.85	21.86	1	0	1	0
7/22/2020	38	1	7.402	38.9	77.3	22.8	-3.6	94.1	137	3.7	0.98	107	22.7	36	12.3	-3.9	110	2.55	0.73	7.2	33.7	10.9	285.32	31.23	14.57	1	0	0	0
7/23/2020	27	1	7.399	40.6	45.9	23.9	-0.7	77.3	138	4.1	1.01	108	25.4	46	15.8	-0.8	117	2.26	1.16	6.1	34.1	10.2	288.61	36.64	17.1	1	1	0	0
7/24/2020	28	1	7.409	39.5	44.6	25.1	1.1	80.2	140	3.7	1.19	100	26.1	46	16.7	1.8	110	0.87	1.01	14.9	43.7	18.6	290.92	28.83	13.45	0	0	0	1
7/24/2020	91	2	7.278	36.8	46.3	19.1	-6.4	56.7	140	5.4	1.06	108	20.4	37	14.1	-8	114	0.68	3.04	12.9	37.4	18.3	298.65	73.87	34.48	0	0	0	1
7/25/2020	83	2	7.404	36.8	44.7	23.6	2.5	67.4	145	3.8	1.01	107	23.6	39	13.4	1.9	171	0.94	0.64	14.4	41.8	18.2	303.6	24.62	11.49	0	0	0	0
7/25/2020	31	2	7.371	40.2	45.7	24.1	1.8	70.2	140	3.6	1.18	102	24.1	43	14.9	1.7	87	1.13	0.88	13.9	41.6	17.5	291.74	41.44	19.34	0	0	0	1
7/26/2020	76	1	7.404	44.1	39.2	24.2	0.4	47.6	136	4.2	1.19	103	24.8	31	10.6	0.4	143	5.08	0.99	8.8	37.2	13	286.85	41.44	19.34	1	0	1	1
7/26/2020	23	1	7.369	40.1	47.8	25.1	1.7	69.2	138	3.8	1.15	102	25.8	46	15.7	1.7	143	3.76	0.97	10.9	39.8	14.7	288.75	28.83	13.45	0	0	0	0
7/27/2020	47	1	7.452	26.6	33.6	20.7	-4.3	45.7	140	3.2	0.99	107	16.9	41	14.6	-5.8	83	6.11	1.15	12.3	36.2	15.5	291.52	41.44	19.34	1	0	0	0
7/27/2020	71	1	7.401	36.7	47.1	26.5	2.5	65.1	138	3.2	1.16	98	23.6	42	14.5	1.9	112	1.28	0.91	13.5	43.2	16.7	290.23	48.05	22.42	0	0	0	0
7/28/2020	75	1	7.392	34.2	56.2	22.1	-4.1	80.5	140	4.1	1.06	105	22.5	35	11.6	-5.1	200	2.76	1.67	12.9	39.1	17	296.82	34.23	15.98	0	0	0	1
7/28/2020	68	2	7.368	35.7	54.6	21.9	-4.7	76.8	140	3.2	1.14	103	21.9	42	14.2	-5.8	126	0.82	0.87	15.1	40.2	18.3	291.91	29.43	13.73	0	0	0	0
7/13/2020	65	1	7.409	43.2	38.7	26	1.4	74.5	139	3.2	1.12	109	28.4	47	16.7	1.7	117	2.75	1.23	4	33.2	7.2	290.61	36.64	17.1	0	0	0	0
7/16/2020	47	1	7.318	29.3	25.4	15.4	-10.2	38.3	136	3.8	1.17	102	15.5	44	15.3	-11.7	130	12.23	1.14	18.6	37.8	22.4	289.03	58.86	27.47	0	0	0	0
7/16/2020	37	1	7.208	54.1	36.9	20.4	-4.2	59.2	135	4	1.18	100	24.3	41	14.8	-5.1	164	6.72	0.95	14.6	39	18.6	284.82	34.23	15.98	0	0	0	1
7/17/2020	63	2	7.443	40.2	61.3	26.2	2.6	86.4	138	3.2	1.08	106	26.7	38	14.2	2.9	119	5.87	0.84	5.8	35.2	9	286.52	23.42	10.93	0	0	0	0
7/19/2020	44	2	7.388	40.2	50.1	22.9	-1.5	80.4	139	3.4	1.13	103	25.8	46	16.8	-1.8	144	1.43	0.91	13.1	39.4	16.5	291.11	30.63	14.29	0	0	0	0
7/22/2020	32	2	7.418	35.2	29.5	22.9	-2.3	43.9	140	3.8	1.01	107	23.1	36	12.3	-2.6	99	1.37	0.73	10.1	36.8	13.9	293.31	46.85	21.86	1	0	0	0
6/14/2020	88	2	7.308	56.9	40.2	26.1	0.8	74.2	133	4.5	1.31	96	25.4	31	10.4	1.8	169	3.83	1.14	10.9	41.5	15.4	286.2	64.86	30.27	1	0	0	0
07/06/2020	51	1	7.389	44.6	56.7	26.5	2.8	67.8	142	3.9	1.03	108	30.7	43	14.4	2.8	84	2.67	0.87	7.5	37.9	11.4	294.07	32.43	15.14	1	0	0	1
07/06/2020	46	2	7.379	40.2	55.3	23.7	1.9	76.4	140	4.4	0.97	107	23.4	42	14.9	1.8	100	0.76	0.71	9.3	37.4	13.7	290.76	31.23	14.57	0	0	0	1
07/07/2020	88	2	7.422	36.8	45.1	22.9	-1.9	56.7	135	5.5	1.09	102	26.9	42	14.8	-1.2	245	1.78	1.15	10.1	38.5	15.6	290.52	41.44	19.34	0	0	0	1
07/07/2020	88	2	7.375	43.4	42.3	23.1	0.1	70.4	139	3.9	1.01	107	28.3	39	12.8	0.5	116	1.37	1.01	8.9	35.9	12.8	291.35	41.44	19.34	0	0	0	0
07/08/2020	53	1	7.411	40.2	39.7	26.1	3.2	57.9	140	3.6	1.19	99	24.8	46	15.8	3.1	112	0.84	0.76	14.9	44.6	18.5	292.33	36.64	17.1	0	0	0	1
07/08/2020	65	1	7.398	36.5	44.8	21.8	-2.1	65.4	136	4.1	1.07	108	24.1	44	16.1	-3	119	1.17	0.66	6.2	32.1	10.3	286.32	46.25	21.58	1	0	0	1
07/10/2020	67	1	7.271	73.4	22.9	28.9	2.9	33.7	134	4.1	1.08	100	35.7	48	16.7	3.2	166	1.86	0.61	5.1	38.1	9.2	285.83	51.65	24.1	1	0	0	0
07/10/2020	81	2	7.442	37.9	44.7	24.2	1.8	78.1	139	4	1.05	106	24.9	45	15.7	1.8	124	1.07	1.16	8.8	37	12.8	290.79	35.44	16.54	0	0	0	0
07/11/2020	24	1	7.372	40.1	55.6	22.6	-1.7	87.3	140	3.8	1.19	99	21.8	48	17.4	-2.1	155	3.06	1.03	18.4	44.8	22.2	294.42	34.83	16.26	0	0	0	0
08/12/2020	79	2	7.348	38.5	44.1	19.5	-6.8	55.9	140	3.1	1.18	99	18.5	40	14.8	-6.7	271	2.26	1.31	21.5	44.1	24.6	299.86	28.83	13.45	1	0	0	0
08/10/2020	83	1	7.553	28.4	60.2	20.4	-1.3	84.3	139	3.9	1.15	104	24.2	42	14.8	-2.8	169	1.27	1.28	14.6	38.9	18.5	295.9	51.05	23.82	1	0	0	0
8/13/2020	75	2	7.378	43	40	23.8	-0.6	73.1	136	4.8	1.17	102	26.2	40	14.1	-0.4	355	6.33	1.15	10.2	38.8	15	299.63	47.45	22.14	1	0	0	1
8/21/2020	55	1	7.433	40.1	46.7	24.1	1	80.3	135	3.3	1.08	105	22.9	39	13.8	1.2	115	3.41	0.98	5.9	33.3	9.2	286.6	61.26	28.59	1	1	0	0
08/11/2020	82	2	7.447	39.1	19.3	27.3	3.6	31.7	141	3.5	1.18	102	28.2	51	17.4	3.1	135	2.43	1.1	11.7	42.5	15.2	296.21	40.24	18.78	1	0	0	0
8/18/2020	68	1	7.314	89.3	24.6	38.9	15.8	54.2	140	3.6	1.41	96	40.5	40	13.6	22.4	175	2.07	0.88	5.1	47.6	8.7	295.63	35.44	16.54	1	0	0	1
8/24/2020	44	1	7.071	67.8	19.6	7.9	-22.5	34.7	156	3.4	0.78	118	13.8	24	6.7	-18.9	120	14.87	2.24	30.1	41.4	33.5	330.98	73.87	34.48	1	1	1	1
8/17/2020	60	1	7.318	33.6	34.8	17.4	-7.3	60.6	133	3.5	0.99	110	20.4	40	13.7	-8.3	238	4.98	0.75	5.6	26.5	9.1	285.03	34.83	16.26	1	1	0	0
08/10/2020	51	1	7.434	40.1	44.7	26.1	2.5	70.4	135	3.3	1.17	106	24.6	48	16.8	2.1	108	0.41	0.65	2.9	32.3	6.2	280.91	29.43	13.73	0	0	0	1
08/07/2020	56	2	7.378	35.7	44.8	23.7	1.1	56.9	141	4	1.13	107	23.8	42	14.7	1.8	109	1.17	0.71	10.3	38	14.3	294.16	36.64	17.1	0	0	0	0
08/06/2020	75	1	7.344	38.7	39.4	19.4	-4.1	59.3	135	5.2	1.28	96	18.3	30	11.3	-3.3	100	1.86	0.77	19.6	44.2	24.8	280.26	28.23	13.17	1	0	0	1
8/13/2020	49	2	7.388	40.1	44.8	24.1	0.3	78.9	138	3.7	1.19	98	26.1	47	16.8	1.1	120	0.68	0.71	15.9	43.7	19.6	291.08	50.45	23.54	0	0	0	0
8/13/2020	56	2	7.399	34.6	47.8	22.1	-1.1	60.6	140	4.3	1.16	103	23.1	45	16.8	-1.9	100	0.61	0.78	14.9	41.3	19.2	292.66	42.64	19.9	0	0	0	0
08/11/2020	39	1	7.363	49.4	25.3	28.1	4.8	56.2	141	4	1.13	104	25.8	44	15	3.1	82	0.99	0.96	8.9	41	12.9	292.76	37.24	17.38	0	0	0	1
8/20/2020	21	2	7.383	50.1	33.2	26.1	3.5	60.2	140	3.6	1.09	106	24.1	45	16.1	2.5	98	1.53	0.8	7.9	37.6	11.5	292.65	43.24	20.18	0	0	0	0
8/18/2020	57	1	7.511	21.9	45.2	16.9	-2.1	47.8	141	3.7	1.19	104	20.7	47	15.9	-3.9	115	1.19	1.14	20.1	40.7	23.8	295.3	41.44	19.34	0	0	0	0
8/18/2020	51	2	7.478	34.7	44.8	22.8	0.2	55.3	140	3.7	1.18	102	23.8	46	16.2	0.3	125	3.18	0.88	15.2	41.7	18.9	294.05	42.64	19.9	0	0	0	0
8/15/2020	49	2	7.356	48	51.7	26.8	1.3	84.2	143	3.9	1.22	106	26.7	48	16.5	0.5	142	1.63	0.95	10.2	40.9	14.1	297.99	24.62	11.49	0	0	0	0
08/03/2020	40	1	7.344	45.3	34.2	24.7	-1	61.9	141	4.2	1.31	104	25	56	19.1	-1.5	187	5.11	1.07	12.3	41.2	16.5	298.09	34.23	15.98	1	0	0	1
08/01/2020	29	2	7.356	44.3	39.7	23.8	-0.7	60.3	138	3.5	1.17	106	25.3	38	13.8	-0.8	132	3.41	1.19	8.2	35.5	11.7	289.44	36.64	17.1	0	0	0	0
08/01/2020	21	1	7.438	40.5	44.7	24.1	2.3	78.9	138	4.2	1.24	103	23.8	43	15.6	2.1	113	2.87	1.18	10.9	39.2	15.1	288.48	37.24	17.38	0	0	0	1
08/10/2020	92	1	7.332	41.6	33.9	23.8	-2	56.3	133	4.5	1.18	108	26.9	39	13.8	-2.9	239	3.04	1.34	1.2	29.5	5.7	286.99	46.25	21.58	0	0	0	0
08/10/2020	49	1	7.401	45.3	39.2	22.9	-1.7	48.9	140	3.1	1.09	110	20.3	42	15.4	-1.9	79	1.82	0.88	7.1	33.1	10.2	288.09	22.22	10.37	0	0	0	0
08/09/2020	59	2	7.339	40.9	32.8	23.9	-1.8	55.2	139	3.4	1.18	111	27.3	43	14.8	-2.8	97	1.13	0.91	4.1	31.4	7.5	288.59	31.23	14.57	0	0	0	1
08/06/2020	74	2	7.408	37.8	44.3	22.4	-1.7	68.9	140	4	1.14	105	26.2	36	14.1	-0.8	146	2.81	1.74	12.6	39	16.6	295.32	43.24	20.18	1	0	0	1
08/06/2020	75	2	7.451	34.6	53.2	24.8	0.1	88.7	141	3.7	1.13	100	24.6	35	12.8	-0.4	129	0.98	4.08	16.2	44.7	19.9	304.28	90.69	42.32	1	0	0	1
08/05/2020	89	2	7.402	38.6	43.2	25.1	1.7	76.3	141	3.3	1.18	106	23.8	38	14.2	1.9	110	1.36	1.12	9.9	38.3	13.2	293.92	34.83	16.26	1	0	0	0
08/04/2020	80	1	7.454	34.7	88.1	25.7	1.6	70.2	141	4.1	1.15	103	24.8	48	16.4	1.9	151	2.86	1.44	12.3	42.1	16.4	297.3	41.44	19.34	0	0	0	1
08/04/2020	80	2	7.368	44.6	34.7	23.8	-0.5	55.7	135	3.7	1.33	99	27.4	46	15.8	-0.8	200	3.59	0.87	12.2	39.7	15.9	286.32	31.23	14.57	0	0	0	0
8/14/2020	82	1	7.389	40.3	44.7	24.7	0.8	60.7	140	5.2	1.19	111	24.9	48	16.8	1	145	1.82	1.14	4.3	34.2	9.5	294.76	40.24	18.78	0	0	0	0
8/13/2020	61	2	7.448	34.7	50.2	26.1	1.1	80.3	135	3.3	1.14	109	26.1	38	12.8	1.7	120	1.36	0.81	-0.1	29.3	3.2	282.37	34.23	15.98	0	0	0	0
8/13/2020	89	2	7.222	71.4	43.5	23.7	-0.5	61.1	179	6.9	0.79	144	31.3	42	14.3	-1.4	212	1.55	1.89	11.3	41.9	18.2	379.89	60.66	28.31	1	0	0	1
8/14/2020	66	1	7.087	40.7	22.7	10.6	-20.4	33.9	140	4.5	0.82	99	10.7	49	16.8	-18.5	115	4.97	4.78	30.4	45.5	34.9	297.9	69.07	32.23	1	1	0	0
8/25/2020	85	2	7.442	35.8	44.3	26.1	1.7	60.5	141	3.9	1.16	102	24.1	35	13.1	1.8	156	1.22	0.78	12.9	42.9	16.8	296.37	34.23	15.98	1	0	0	1
8/16/2020	55	1	7.412	36.7	57.3	23.4	-1.2	89.8	138	4.7	1.19	106	23.3	26	8.9	-1	219	1.68	1.68	8.6	36.7	13.3	296.98	52.85	24.67	1	0	0	0
08/12/2020	71	1	7.438	35.8	48.9	24.1	0.7	68.2	137	3.8	1.13	108	24.1	36	12.8	0.8	185	0.54	1.16	4.9	32.8	8.7	289.38	30.63	14.29	0	0	0	0
8/16/2020	31	2	7.398	40.1	53.2	25.6	1.7	70.5	140	3.8	1.19	104	25.9	44	14.9	1.7	109	1.88	0.91	10.4	39.8	14.2	292.96	41.44	19.34	0	0	0	0
8/16/2020	70	2	7.402	50.4	40.5	28.1	4.9	63.2	140	3.8	1.12	108	33.1	45	14.9	6.1	100	2.51	0.44	3.9	35.8	7.7	290.76	31.23	14.57	0	0	0	0
8/14/2020	58	1	7.392	46.7	46.8	23.7	2.1	50.5	138	3.8	1.15	106	26.8	48	16.4	1.9	115	1.17	1.42	8.3	35.8	12.1	290.2	46.85	21.86	1	0	0	0
8/20/2020	31	1	7.356	40.5	38.9	22.8	-1.1	60.4	140	3.5	1.22	100	25.4	45	16.7	-1.9	133	2.98	1.58	17.2	43.5	20.7	292.49	30.63	14.29	0	0	0	1
8/20/2020	80	1	7.386	44.1	24.9	21.9	-1.8	44.9	139	4.8	1.08	108	26.8	45	15.6	-1.4	152	5.83	2.34	9.1	35.8	13.9	299.66	79.28	37	0	0	0	1
8/17/2020	88	2	7.456	30.4	38.8	20.9	-4.1	68.7	119	3.3	1.19	93	19.4	30	10.4	-5.3	130	2.34	1.47	5.1	29.3	8.4	253.43	49.25	22.98	1	0	0	1
8/17/2020	72	1	7.299	51.2	27.9	22.6	-3.1	40.5	135	3.8	1.1	110	27.4	45	15.7	-2.4	261	3.99	0.81	2.4	28.8	6.2	292.21	46.25	21.58	0	0	0	1
05/08/2020	57	1	7.284	44.2	53.8	18.9	-6.7	80.3	140	3.2	1.07	109	20.4	46	16.4	-6.9	105	1.87	0.77	12.1	34.2	15.3	289.74	23.42	10.93	1	1	0	0
05/08/2020	49	2	7.355	40.2	50.9	23.5	1.1	63.8	137	3.3	1.23	104	23.8	39	12.9	1.4	141	0.93	0.54	9.5	36.3	12.8	286.94	30.63	14.29	0	0	0	0
05/08/2020	77	2	7.408	38.9	44.9	22.7	0.8	60.7	139	4.1	1.09	113	24.7	42	14.1	0.8	122	0.75	1.84	3.3	30.1	7.4	290.88	36.64	17.1	0	0	0	0
05/06/2020	50	2	7.342	48.3	19.5	22.1	-2.9	50.4	138	3.8	0.99	109	24.9	41	13.8	-3.5	166	3.89	0.89	6.9	32.8	10.7	290.43	31.23	14.57	1	1	0	0
06/01/2020	77	2	7.491	34.7	56.1	26.7	1.7	67.2	132	3.4	1.33	96	28.4	30	10.4	0.8	111	1.47	7.07	9.3	39.4	12.7	286.98	100.9	47.09	1	0	0	0
06/01/2020	56	2	7.367	50.6	35.8	26.1	2.2	62.5	138	3.4	1.16	103	30.5	37	13.7	3.1	97	3.34	0.87	8.9	38.4	12.3	287.19	34.83	16.26	0	0	0	0
06/01/2020	85	2	7.307	60.2	20.4	22.7	1.8	25.3	133	3.8	1.18	105	26.4	40	13.8	2.6	126	4.89	1.08	5.3	31.8	9.1	278.31	31.83	14.86	0	0	0	0
06/02/2020	87	2	7.377	39.5	40.2	23.8	-1.8	70.2	145	4.1	1.18	106	24.9	49	16.7	-2.4	177	3.08	0.93	15.2	43.1	19.3	304.14	25.83	12.05	1	0	0	0
06/02/2020	37	2	7.394	36.8	45.6	21.8	-2.8	76.9	140	3.4	1.07	111	24.1	38	13.8	-2.7	117	1.72	0.76	7.2	32.4	10.6	289.6	18.62	8.69	0	0	0	1
06/03/2020	47	1	7.475	36.3	43.2	24.8	0.4	63.2	141	3.7	1.04	113	25.1	47	15.9	-0.7	92	3.09	1.09	3.2	31.7	6.9	292.32	31.23	14.57	1	0	0	1
06/05/2020	64	1	7.388	40.3	47.2	23.9	0.2	45.7	139	3.9	1.19	100	22.9	30	10.8	0.8	120	2.22	0.98	15.1	42.9	19	290.47	34.83	16.26	1	0	0	1
06/06/2020	36	1	7.392	36.8	48.2	24.7	1.8	55.8	139	4.5	1.06	100	24.8	46	15.8	1.8	95	1.05	1.14	14.3	43.5	18.8	290.49	43.24	20.18	0	0	0	0
06/08/2020	88	2	7.408	40.9	53.2	25.7	2.3	77.6	140	3.8	1.09	104	23.8	42	14.8	2.8	140	3.07	0.58	10.3	39.8	14.1	292.58	28.83	13.45	1	0	0	0
06/08/2020	90	2	7.143	36.2	35.7	11.5	-15.8	47.2	122	7.3	1.29	100	13.4	33	11.6	-16.7	679	8.26	3.31	10.5	29.3	17.8	296.24	87.09	40.64	1	0	0	0
06/08/2020	74	1	7.475	39.4	45.7	28.1	3.5	71.2	142	4.2	1.19	103	25.7	50	16.8	3.7	100	1.07	0.91	10.9	43.2	15.1	293.46	23.42	10.93	1	0	0	0
06/11/2020	88	2	7.306	36.1	40.2	16.7	-8.1	55.6	123	3.3	1.07	111	16.9	40	14.7	-8.4	120	2.87	0.88	-4.7	15.3	-1.4	258.87	37.24	17.38	0	0	0	1
06/12/2020	71	1	7.556	36.7	26.9	26.1	2.1	42.7	137	3.3	1.07	103	21.6	42	14.8	2.8	149	2.22	1.14	7.9	37.3	11.2	289.49	43.24	20.18	1	0	0	1
6/13/2020	88	1	7.297	57.2	40.2	24.4	-0.5	49.3	131	3.6	1.18	105	26.4	43	14.8	-0.3	124	4.12	0.87	1.6	29.6	5.2	275.8	41.44	19.34	0	0	0	1
6/14/2020	52	1	7.213	9.7	44.3	7.5	-21.4	67.7	140	4.1	1.11	103	3.9	44	14.8	24.3	110	3.11	1.13	29.5	41.1	33.6	293.42	43.84	20.46	0	0	0	0
6/15/2020	59	2	7.346	48.2	33.6	24.1	0.3	45.8	132	3.4	1.19	105	25.3	35	11.9	0.5	155	2.84	1.09	2.9	30.4	6.3	277.32	28.23	13.17	1	0	0	0
6/19/2020	46	1	7.401	43.6	25.8	25.1	1.5	44.2	141	3.8	1.07	110	27.6	45	14.8	1.8	110	2.76	1.19	5.9	34.8	9.7	293.22	30.63	14.29	0	0	0	1
6/19/2020	75	2	7.408	40.5	44.6	25.1	0.6	68.9	138	4.2	1.04	109	25.5	38	12.9	0.5	128	0.83	0.91	3.9	33.2	8.1	290.92	46.85	21.86	1	0	0	1
6/20/2020	68	1	7.329	42.4	31.6	18.7	-6.1	47.9	138	4.1	1.16	102	20.6	45	15.1	-5.7	110	4.08	0.83	17.3	40.1	21.4	290.92	52.85	24.67	0	0	0	0
6/19/2020	58	2	7.442	37.8	47.2	23.7	1.5	60.5	140	3.5	1.03	106	24.1	41	12.7	1.1	108	1.09	0.89	10.3	37.5	13.8	290.7	28.23	13.17	1	0	0	0
7/28/2020	65	1	7.231	50.1	14.6	13.7	-9.8	22.6	136	4.1	1.01	110	16.9	23	7.6	-9.1	70	2.62	2.44	12.3	30.1	16.4	289.1	79.28	37	1	1	0	1
6/21/2020	55	1	7.342	39.6	58.6	20.4	-4.1	80.5	138	3.4	1.22	99	20.6	45	15.8	-4.4	170	0.77	1.19	18.6	42.4	22	292.25	40.84	19.06	0	0	0	0
6/21/2020	63	1	7.222	36.4	43.8	13.7	-14.7	55.7	141	4.1	0.99	112	14.6	50	16.2	-13.6	193	3.37	1.22	15.3	33.1	19.4	298.93	37.24	17.38	1	1	0	0
6/23/2020	41	1	7.435	36.8	44.2	24.8	1.1	67.9	140	3.6	1.18	100	26.1	48	16.4	1.8	117	1.45	1.12	15.2	43.6	18.8	290.3	22.82	10.65	0	0	0	0
6/23/2020	78	1	7.512	33	54.8	28.9	6.8	65.1	139	5.3	1.31	102	30.3	50	17.8	7.2	148	3.81	2.08	8.1	42.3	13.4	298.94	76.28	35.6	1	0	0	0
07/05/2020	23	1	7.381	40.8	49.6	23.7	-1.6	85.2	140	3.9	1.18	103	26.1	47	16.3	-1.4	80	6.99	1.01	13.3	40.9	17.2	288.95	27.03	12.61	0	0	0	0
07/05/2020	82	1	7.405	32.9	54.3	21.9	-4.1	80.2	133	4.2	1.25	104	20.6	44	14.7	-4.6	142	1.81	1.43	7.1	33.2	11.3	279.69	34.83	16.26	1	0	0	1
08/08/2020	54	1	7.368	49.4	34.5	22.9	-0.6	45.1	133	3.4	1.14	100	29.5	23	8.9	-0.7	417	2.86	1.17	10.1	36.4	13.5	300.48	67.87	31.67	1	0	0	0
8/22/2020	44	1	7.355	50.6	46.6	28.1	2.6	79.6	144	4.3	1.23	109	27.9	48	16.5	1.5	149	1.77	0.76	6.9	39.3	11.2	299.78	21.02	9.81	1	0	0	0
8/23/2020	83	2	7.377	47.8	44.7	24.6	0.8	82.3	140	3.7	1.12	106	23.6	42	14.1	0.7	94	0.52	0.66	9.4	37.7	13.1	290.23	30.03	14.01	0	0	0	0
8/24/2020	18	1	7.407	40.6	55.4	22.7	-0.5	80.6	145	5.2	1.06	108	21.8	42	15.2	-0.6	108	3.68	0.87	14.3	42.2	19.5	299.7	22.22	10.37	0	0	0	0
8/30/2020	68	1	7.398	43.2	47.2	24.1	1.1	74.2	134	4.3	1.19	105	24.6	38	14.1	1.1	135	3.08	0.91	4.9	33.3	9.2	282.21	40.24	18.78	1	0	0	0
8/31/2020	47	1	7.423	36.8	44.8	23.1	0.7	68.3	142	3.8	1.14	109	21.9	45	17.4	0.8	122	0.87	0.55	9.9	36.8	13.7	294.98	25.23	11.77	0	0	0	1
8/31/2020	50	2	7.399	40.4	47.2	24.6	1	77.3	141	3.5	1.19	100	23.9	40	14.1	1.3	120	1.17	0.49	16.4	44.5	19.9	291.77	18.62	8.69	0	0	0	0
8/23/2020	89	1	7.09	75.4	19.4	16.1	-10.4	31.2	141	2.9	0.85	101	26.5	51	16.7	-18.4	20	6.44	2.22	23.9	42.9	26.8	301.43	109.91	51.29	1	0	0	1
8/25/2020	57	1	7.476	44.8	34.1	30.4	7.8	55.1	140	4.3	1.13	101	20.4	43	14.7	14.7	169	1.88	0.78	8.6	43.3	12.9	294.99	33.63	15.7	0	0	0	0
8/25/2020	65	1	7.408	38.5	37.9	23.6	-1.1	61.4	140	3.5	1.09	111	26.3	44	12.8	-1.8	138	1.46	0.88	5.4	32.5	8.9	296.28	51.65	24.1	0	0	0	0
09/01/2020	67	1	7.338	49.5	30.5	21.8	-2.8	48.7	143	4.1	1.18	103	27.4	47	16.8	-2.8	120	4.89	1.47	18.2	44.1	22.3	298.37	34.23	15.98	0	0	0	0
09/01/2020	69	1	7.462	44.6	48.7	24.2	0.6	63.8	140	5.2	1.08	108	23.5	46	15.8	1.1	180	1.93	1.77	7.8	37.2	13	300.11	60.66	28.31	0	0	0	0
8/31/2020	28	1	7.423	40.1	46.7	23.6	1.1	78.4	138	4.7	1.17	103	22.8	46	15.2	1.7	109	0.87	0.57	11.4	39.7	16.1	286.66	27.63	12.89	0	0	0	1
8/31/2020	21	2	7.408	35.7	47.9	22.8	0.7	80.4	138	3.8	1.09	111	24.8	40	13.5	0.6	129	1.15	0.81	4.2	30.8	8	288.27	30.63	14.29	0	0	0	0
8/28/2020	33	1	7.139	56.7	34.7	18.9	-9.4	55.7	133	4.4	1.18	108	23.1	48	16.8	-10.3	24	3.65	0.99	6.1	29.4	10.5	272.44	30.63	14.29	0	0	0	0
8/28/2020	88	2	7.411	37.2	44.9	26.1	3.1	83.6	140	4.5	1.07	109	27.9	39	12.3	1.9	144	1.86	0.79	4.9	35.5	9.4	293.91	35.44	16.54	1	0	0	0
8/28/2020	87	1	7.466	37.5	47.2	26.1	2.8	69.5	142	4.1	1.21	102	24.8	42	14.7	2.7	120	0.89	1.14	13.9	44.1	18	297.07	38.44	17.94	0	0	0	0
8/29/2020	81	2	6.948	57.2	62.4	12.5	-19.6	74	119	2.4	0.88	103	14.3	14	4.9	-17.6	126	3.25	1.89	3.5	18.4	5.9	259.11	84.68	39.52	1	0	0	0
8/31/2020	18	2	7.448	37.6	44.9	24.2	1.8	60.4	140	3.9	1.13	108	25.4	44	13.8	1.9	144	1.09	1.01	7.8	35.9	11.7	293.81	34.83	16.26	0	0	0	0
09/05/2020	83	1	7.399	40.1	37.5	25.3	1.8	47.4	140	4.5	1.18	99	24.8	45	13.6	2.4	85	1.16	1.36	15.7	45.5	20.2	289.53	28.83	13.45	0	0	0	0
09/05/2020	50	1	7.287	29	29.1	23.1	-0.6	45.7	133	3.7	1.29	100	29.1	45	15.7	0.6	114	2.87	0.93	9.9	36.7	13.6	282.54	61.26	28.59	0	0	0	0
09/03/2020	80	2	7.489	58.4	28.5	35.6	14.1	34.8	132	2.9	1.15	105	37.2	33	11.7	16.4	20	3.83	3.09	-8.6	29.9	-5.7	278.32	79.28	37	0	0	0	0
7/17/2020	84	2	7.365	39.4	24.6	20.9	-3.1	39.6	144	4.1	1.17	104	23.2	40	14.2	-3.4	134	3.08	1.54	19.1	44.1	23.2	303.75	49.85	23.26	0	0	0	0
8/21/2020	87	2	7.577	24.8	38.4	28.2	3.3	51.2	138	4	1.19	97	26.4	36	12.1	1.9	401	2.65	0.94	12.8	45	16.8	305.69	44.44	20.74	1	0	0	0
8/31/2020	69	2	7.368	40.5	32.2	25.1	1.9	58.9	137	4.2	1.14	104	30.2	45	15.6	2.1	115	3.42	0.65	7.9	37.2	12.1	284.49	24.62	11.49	1	0	0	0
09/01/2020	32	1	7.287	50.2	26.8	19.4	-8.6	33.1	133	3.3	1.34	97	20.1	40	14.2	-9.3	121	3.88	0.98	16.6	39.3	19.9	281.13	50.45	23.54	1	0	0	0
8/25/2020	59	1	7.371	42.9	49.2	24.9	-0.4	83.2	140	4.3	1.21	105	24.8	47	16.1	-0.6	94	2.85	0.69	10.1	39.3	14.4	288.73	21.02	9.81	1	0	0	1
8/25/2020	61	1	7.404	33.6	43.7	24.1	1.1	80.8	140	4.6	1.14	108	23.7	44	14.2	1.6	104	0.78	0.88	7.9	36.6	12.5	289.98	25.23	11.77	0	0	0	1
8/26/2020	60	1	7.446	36.8	39.5	24.8	1.9	70.7	143	3.6	1.19	107	25.8	50	17.5	2.7	133	2.03	0.95	11.2	39.6	14.8	298.49	30.63	14.29	1	0	0	0
8/26/2020	70	2	7.347	37.5	42.8	25.7	2.7	55.3	135	4.5	1.33	100	27.9	37	12.8	2.5	78	1.86	0.51	9.3	39.5	13.8	278.04	22.22	10.37	0	0	0	0
3/25/2020	87	2	7.432	44.6	30.2	27.1	3.3	54.2	138	3.5	1.12	109	30.5	34	11.9	3.7	134	1.93	0.67	1.9	32.5	5.4	288.15	28.23	13.17	0	0	0	0
09/07/2020	89	2	7.513	40.2	60.3	30.1	6.6	65.4	137	3.5	1.31	100	27.5	43	15.1	6.1	128	1.77	0.81	6.9	40.5	10.4	291.62	63.06	29.43	1	0	0	1
09/08/2020	22	1	7.302	45.2	66.4	21.2	-2.4	76.5	140	4.2	1.14	103	22.5	50	17.1	-2.6	99	7.89	1.77	15.8	41.2	20	291.01	33.03	15.42	0	0	0	0
09/08/2020	70	1	7.433	32.1	63.2	21.5	-4.1	66.9	140	4.5	1.16	102	21.5	45	14.7	-3.1	199	3.66	1.21	16.5	42.5	21	297.66	39.64	18.5	1	0	0	0
09/09/2020	80	2	7.268	60.2	22.3	22.1	-2.1	30.2	138	4.5	1.19	110	28.4	35	12.1	-1	302	1.81	1.71	5.9	32.5	10.4	297.38	27.63	12.89	0	0	0	1
09/06/2020	85	2	7.412	50.4	20.3	32.1	7.5	32.4	131	3.7	1.02	87	31.3	52	17.7	5.8	264	3.48	0.89	11.9	47.7	15.6	285.08	50.45	23.54	1	0	0	0
8/29/2020	35	2	7.402	48.3	32.5	24.1	-0.4	46.7	142	4	1.14	104	26.1	21	6.7	-1.1	90	3.55	0.47	13.9	42	17.9	295.71	40.24	18.78	1	0	0	1
8/21/2020	69	1	7.413	44.2	48.9	22.9	-1	64.2	140	4.1	1.08	102	24.7	43	15.2	-1.5	123	1.69	0.88	15.1	42.1	19.2	292.94	36.64	17.1	1	0	0	1
09/03/2020	86	2	7.405	41	51.4	25.7	1	86.1	132	4.8	1.19	97	25.4	49	16.6	0.8	205	1.12	0.73	9.3	39.8	14.1	280.69	31.83	14.86	1	0	0	0
09/04/2020	66	1	7.346	39.4	44.3	21.5	-3.2	66.9	134	4.7	1.07	93	21.9	40	13.5	-2.5	108	2.11	1.46	19.5	45.7	24.2	280.81	40.84	19.06	1	0	0	0
09/03/2020	93	2	7.444	43.8	53.8	22.9	1.1	70.3	140	4.3	1.19	104	26.1	40	13.9	1.8	101	2.09	0.94	13.1	40.3	17.4	291.72	36.64	17.1	1	0	0	1
09/03/2020	93	2	7.461	39.4	66.3	26.1	3.6	66.7	144	4.3	1.05	107	27.1	40	12.7	3.7	99	3.08	1.18	10.9	41.3	15.2	302.31	52.85	24.67	1	0	0	1
09/06/2020	60	1	7.372	44.2	44.9	23.1	-1.9	65.1	143	4.1	1.23	103	26.1	50	18.1	-1.6	166	3.09	0.99	16.9	44.1	21	300.33	30.63	14.29	1	0	0	1
09/04/2020	50	2	7.297	56.2	60.1	19.8	-5.3	55.8	139	3.7	1.17	97	20.1	45	14.7	-6.1	141	4.32	0.73	22.2	45.7	25.9	291.34	33.03	15.42	1	0	0	0
09/06/2020	59	2	7.442	40.4	51.7	26.1	0.6	70.5	143	4.1	1.09	100	24.8	38	12.8	0.5	158	0.83	0.64	16.9	47.1	21	298.68	23.42	10.93	0	0	0	0
09/02/2020	78	2	7.548	32	17.6	27.9	5.5	33.5	143	3.8	1.26	107	27.2	46	15.2	5.9	93	1.07	0.67	8.1	39.8	11.9	298.07	41.44	19.34	1	0	0	0
8/16/2020	40	2	7.289	58	36	24	0.1	61.1	142	3.5	1.13	104	29.7	34	10.4	1.3	141	2.96	0.77	14	41.5	17.5	296.64	28.83	13.45	1	1	0	1
8/23/2020	81	1	7.337	61.4	23.5	20.6	-4.1	43.2	140	5.2	1.03	104	29.7	37	13.4	-6.3	298	3.22	2.01	15.4	41.2	20.6	306.97	62.46	29.15	1	0	0	0
9/16/2020	81	1	7.421	52	25	33	6.9	46.1	140	4.8	1.29	104	34.6	28	8.5	8.4	123	2.62	1.96	3	40.8	7.8	296.24	56.46	26.35	1	0	0	1
8/21/2020	57	1	7.386	32.5	61.4	20.6	-5.7	59.5	137	4.7	1.23	109	20.7	42	14.5	-6.8	139	1.88	1.22	7.4	32.7	12.1	288.33	39.64	18.5	1	0	0	1
8/31/2020	72	1	7.389	40.2	54.3	22.6	-2.1	44.8	144	3.7	1.02	109	22.7	28	8.9	-2.3	158	6.85	1.44	12.4	38.7	16.1	304.19	44.44	20.74	1	0	0	0
09/02/2020	62	1	7.33	43	53	22.1	-3.2	84.4	138	4.4	1.34	100	24	48	17.5	-3.2	202	3.11	1.07	15.9	42.4	20.3	291.03	22.82	10.65	1	0	0	0
09/02/2020	65	1	7.379	45.6	56.5	26.9	1.7	88.1	139	4.4	1.21	102	26.7	45	15.2	1.2	124	2.09	0.86	10.1	41.4	14.5	289.19	25.83	12.05	1	0	0	1
09/03/2020	42	1	7.443	36.3	31.2	24.8	-2.1	44.3	140	3.9	0.99	104	24.8	43	13.8	-1.8	134	3.12	0.81	11.2	39.9	15.1	292.25	28.83	13.45	1	0	0	0
09/02/2020	95	2	7.308	50.3	33.8	22.1	0.3	33.5	133	4.8	1.12	100	30.5	40	13.8	-0.3	165	1.66	1.33	10.9	37.8	15.7	281.67	39.04	18.22	1	0	0	0
09/10/2020	84	2	7.443	36.7	41.2	24.5	0.9	55.1	137	4.9	1.19	103	23.6	33	11.3	0.8	222	0.89	1.97	9.5	38.9	14.4	294.64	49.85	23.26	0	0	0	1
09/11/2020	85	1	7.386	49.7	43.2	22.3	-3.9	76.3	133	5.9	1.01	107	25.4	30	12.3	-3.1	27	3.48	2.55	3.7	31.9	9.6	275.21	46.25	21.58	0	0	0	1
09/11/2020	81	1	6.897	55.8	22.1	9.8	-21.4	31.2	133	6.2	0.89	106	14.6	27	6.9	-21.6	158	6.12	3.09	17.2	33.2	23.4	287.99	79.28	37	1	0	1	1
09/11/2020	77	2	7.634	26	24	29.5	7.2	60.8	134	3.4	0.99	101	28.2	36	12.7	6.3	343	2.23	0.94	3.5	36.4	6.9	291.76	28.23	13.17	1	0	0	0
09/11/2020	48	1	7.422	34.4	44.6	23.6	1	67.9	140	4.1	1.14	104	23.7	35	14.7	1.1	82	1.83	0.66	12.4	40.1	16.5	289.36	28.83	13.45	0	0	0	0
09/11/2020	82	2	7.408	40.2	56.7	22.2	2.1	78.5	142	4.1	1.19	106	22.8	40	13.8	2.5	70	1.08	0.77	13.8	40.1	17.9	293.49	33.63	15.7	0	0	0	1
09/11/2020	74	2	7.352	39.6	44.3	26.7	3.6	46.8	136	3.9	1.13	107	24.3	40	14.5	0.8	95	3.09	0.44	2.3	32.9	6.2	282.48	31.23	14.57	0	0	0	0
9/13/2020	60	2	7.321	42.1	33.8	18.1	-3.7	35.6	139	4	1.08	104	20.5	42	14.3	-4.2	341	3.73	0.91	16.9	39	20.9	305.25	49.85	23.26	1	0	0	1
9/13/2020	96	1	7.358	38.4	43.2	21.8	-3.9	21.9	140	4.1	1.14	110	21.9	40	13.9	-4.5	111	2.11	1.55	8.2	34.1	12.3	296.58	62.46	29.15	1	0	0	1
9/13/2020	70	1	7.502	23	43	21.9	-3.4	31.4	130	5.5	0.87	97	18.6	40	14.8	-5.3	181	4.55	1.34	11.1	38.5	16.6	283.67	81.68	38.12	1	0	0	1
9/14/2020	89	1	7.534	27.5	34.7	20.9	-5.3	54.3	130	2.8	0.81	97	20.5	45	15.8	-7.5	204	3.67	2.09	12.1	35.8	14.9	275.34	24.02	11.21	1	0	0	1
9/14/2020	43	1	7.409	40.3	67.4	23.6	0.7	59.9	140	4.6	1.14	103	24.7	42	15.6	1.7	100	20	1.33	13.4	41.6	18	289.96	26.43	12.33	1	0	0	1
9/14/2020	65	2	7.357	50.5	22.8	23.5	1	37.6	138	4.4	1.09	107	29.5	39	13.1	1	166	3.93	0.83	7.5	35.4	11.9	291.53	37.84	17.66	1	0	0	0
9/15/2020	58	1	7.362	36.7	55.7	22.8	0.6	66.9	122	3.5	1.06	100	28.5	30	10.5	1.5	88	2.34	0.99	-0.8	25.5	2.7	263	84.68	39.52	0	0	0	0
9/15/2020	74	2	7.333	32.1	55.7	20.4	-6.2	70.9	140	3.3	1.18	106	20.6	47	17.2	-6.7	134	3.08	0.81	13.6	37.3	16.9	292.95	33.03	15.42	1	0	0	0
9/17/2020	53	2	7.409	39.5	45.7	26.1	2.1	55.8	140	3.9	1.16	100	24.2	39	14.2	3.9	111	1.08	0.65	13.9	43.9	17.8	290.27	24.62	11.49	1	0	0	0
9/17/2020	87	2	7.366	38	41	22	-3.6	43.8	141	5.5	0.93	107	22.7	40	14.3	-3.9	169	5.11	1.97	12	39.5	17.5	301.7	61.86	28.87	1	0	0	1
9/15/2020	21	1	7.432	33	70	23	-2.3	80.7	134	3.3	1.02	104	22.6	43	13.7	-3.1	131	3.66	1.09	7	33.3	10.3	278.48	19.22	8.97	1	1	0	1
9/20/2020	42	2	7.324	48.4	22.8	26.1	0.9	44.3	140	3.5	1.15	109	28.9	40	13.9	0.8	90	2.08	0.63	4.9	34.5	8.4	290.51	33.03	15.42	0	0	0	0
9/17/2020	31	2	7.339	35.7	44.6	23.7	-1.6	58.7	138	3.8	1.01	103	23.1	40	13.2	-1.9	140	1.73	0.77	11.3	38.8	15.1	290.08	37.84	17.66	0	0	0	0
9/19/2020	74	2	7.408	39.3	46.7	22.9	-1.7	67.3	139	3.8	1.19	108	22.2	40	13.9	-2.3	94	1.88	1.23	8.1	34.8	11.9	287.13	23.42	10.93	1	0	0	0
9/20/2020	77	2	7.441	40.3	45.7	25.3	3.3	70.4	140	4.3	1.13	104	24.7	38	12.9	3.7	121	5.62	1.12	10.7	40.3	15	291.33	27.63	12.89	1	0	0	1
9/21/2020	65	1	7.463	33.9	44.7	24.2	1.1	66.2	138	2.6	1.18	111	23.7	28	9.3	1.1	249	1.62	0.99	2.8	29.6	5.4	297.14	43.84	20.46	0	0	0	1
9/22/2020	86	2	7.408	40.4	39.6	24.7	2.5	70.6	140	4.3	1.14	104	26.8	40	14.2	3.8	125	0.47	0.84	11.3	40.3	15.6	293.85	41.44	19.34	1	0	0	0
9/22/2020	54	1	7.422	31.8	43.2	18.4	-5.5	33.9	131	3.2	1.03	102	19.4	40	14.9	-6.2	133	2.13	0.89	10.6	32.2	13.8	279.8	62.46	29.15	1	0	0	0
9/23/2020	41	1	7.389	44.2	60.1	23.8	0.4	25.2	140	3.9	1.17	107	23.6	43	15.1	0.6	120	0.99	0.88	9.2	36.9	13.1	292.87	37.24	17.38	1	0	0	0
9/22/2020	83	1	7.412	40.5	39.8	24.9	1.9	72.8	125	3.8	1.12	87	28.3	40	13.8	2.4	177	2.74	0.74	13.1	41.8	16.9	266.04	37.24	17.38	1	0	0	0
9/24/2020	68	1	7.308	49.5	33.8	19.1	-5.8	44.8	140	4.2	1.19	100	20.1	42	15.6	-7.4	112	3.09	0.94	20.9	44.2	25.1	290.63	26.43	12.33	0	0	0	1
9/17/2020	69	2	7.407	40.1	49.3	24.4	0.5	66.9	135	4	1.02	105	23.4	27	9.1	0.5	181	1.69	0.88	5.6	34	9.6	283.86	22.82	10.65	1	0	0	0
9/25/2020	57	1	7.298	32.4	49.1	16.6	-10	78.4	138	3.7	0.95	107	16.4	48	15.8	-11.2	256	6.54	2.09	14.4	34.7	18.1	303.84	81.68	38.12	1	1	0	0
9/16/2020	79	1	7.439	34.2	70.4	25.1	0.8	90.1	135	3.3	1.18	101	23.5	36	14.1	-0.8	120	0.87	1.13	8.9	37.3	12.2	285.48	52.85	24.67	1	0	0	1
10/02/2020	49	1	7.281	55	26.2	25.9	-0.9	39.8	142	3.5	1.19	104	26.1	50	17	-2.1	94	6.52	1.1	12.1	41.5	15.6	296.23	42.04	19.62	0	0	0	0
10/02/2020	69	2	7.287	41.4	50.6	18.8	-6.8	67.4	140	4	1.12	107	21.9	35	12.5	-6.9	131	3.73	1.74	14.2	37	18.2	295.19	47.45	22.14	1	0	0	0
10/02/2020	90	2	7.364	52.7	35.8	30.1	4.7	65.3	143	3.9	1.18	102	29.7	56	19.1	2.9	212	2.28	0.66	10.9	44.9	14.8	303.88	36.64	17.1	1	0	0	1
10/01/2020	43	2	6.899	68.8	22.1	12.4	-21.4	27.4	130	7.2	0.97	94	12.9	33	11.5	-23.7	174	14.65	2.34	23.6	43.2	30.8	281.18	69.07	32.23	1	0	1	1
9/29/2020	71	1	7.345	28.5	45.7	14.6	-10.4	71.3	133	6	1.03	101	16.1	38	12.1	-10.8	501	3.01	3.65	17.4	38	23.4	309.55	94.29	44.01	1	1	0	0
9/19/2020	84	1	7.318	67.8	23.9	26.1	3.1	43.2	138	7.5	1.13	101	30.8	43	14.1	3.8	133	2.76	1.13	10.9	44.5	18.4	289.19	34.83	16.26	1	0	0	1
9/29/2020	72	1	7.415	46.3	33.8	27.3	3.5	40.9	134	4.3	1.08	102	27.8	44	15.6	4.3	144	1.33	0.53	4.7	36.3	9	281.41	32.43	15.14	1	0	0	0
10/01/2020	84	1	7.189	55.7	16.8	28.4	1	23.6	140	4.2	1.19	111	24.7	40	13.7	1.3	132	3.55	1.13	0.6	33.2	4.8	292.84	33.03	15.42	1	0	0	0
9/30/2020	85	2	7.376	37.8	44.3	24.6	2.4	75.4	140	3.9	1.13	104	22.8	42	14.7	2.3	120	1.19	0.81	11.4	39.9	15.3	294.27	45.65	21.3	1	0	0	0
9/29/2020	89	1	7.441	30.6	46.8	21.8	-3.1	65.4	139	4	1.03	101	21.9	38	12.4	-3.9	127	2.34	0.91	16.2	42	20.2	292.26	43.24	20.18	1	0	0	1
9/30/2020	36	2	7.387	33.8	46.3	21.9	-2.5	66.7	135	4.1	1.06	105	21.8	38	13.7	-3.5	114	1.92	0.61	8.1	34.1	12.2	279.94	21.62	10.09	0	0	0	0
9/28/2020	90	2	7.442	34.5	66.1	24.6	0.6	70.5	142	2.2	1.19	107	22.9	36	13.2	0.7	126	0.87	0.51	10.4	37.2	12.6	296.81	34.83	16.26	0	0	0	1
9/28/2020	74	1	7.444	37.6	44.6	23.7	1	48.6	139	3.2	1.05	104	24.5	46	15.6	1.3	209	1.15	0.94	11.3	38.2	14.5	297.02	44.44	20.74	1	0	0	0
9/28/2019	58	2	7.287	56.4	33.2	18.5	-13.6	45.6	140	4.3	1.12	104	16.7	40	14.9	-14.6	120	2.34	0.89	17.5	40.3	21.8	292.27	33.63	15.7	0	0	0	1
9/26/2020	43	1	7.327	54.9	25.8	28.8	2.8	41.5	141	3.8	1.2	103	28.6	52	17.7	1.2	95	2.17	0.96	9.2	41.8	13	291.58	25.83	12.05	1	1	0	1
12/26/2019	73	2	7.429	34.7	44.7	24.6	1.4	55.8	135	3.8	1.18	105	24.7	30	10.4	1.8	233	2.22	1.45	5.4	33.8	9.2	289.85	41.44	19.34	0	0	0	0
9/26/2020	50	2	7.402	33.8	89.4	22.7	-1.9	90.4	135	4	1.09	105	24.1	45	15.8	-2.1	200	3.64	0.88	7.3	34	11.3	285.72	27.63	12.89	1	0	0	0
9/23/2020	38	2	7.462	40.5	58.6	25.7	3.6	47.8	138	4.5	1.13	103	26.7	43	14.8	3.7	100	0.74	0.71	9.3	39.5	13.8	285.96	26.43	12.33	0	0	0	0
9/23/2020	60	1	7.438	35.7	43.2	23.8	1.7	66.9	138	4.6	1.18	100	22.8	45	14.3	1.8	90	0.41	0.88	14.2	42.6	18.8	285.2	25.23	11.77	0	0	0	0
09/06/2020	77	1	6.935	70	50.2	14.9	-17.5	59.5	127	1.9	0.43	107	16.7	38	12.9	-18.1	123	4.41	0.94	5.1	21.9	7	266.24	32.43	15.14	1	0	1	0
9/24/2020	76	1	7.333	39.6	23.4	20.5	-5.4	44.8	133	4.7	0.78	108	23.7	24	8.6	-4.5	269	2.23	1.67	4.5	29.7	9.2	286.75	34.83	16.26	1	0	0	0
09/08/2020	52	1	7.031	43.2	33.8	15.8	-14.6	63.2	130	3.1	0.99	98	17.2	36	12.6	-15.8	20	3.76	0.83	16.2	35.1	19.3	266.22	30.63	14.29	0	0	0	1
09/08/2020	18	2	7.287	44.1	47.8	20.4	-4.1	67.9	140	4.1	1.05	104	20.9	35	14.1	-5.3	201	1.04	0.43	15.6	40.1	19.7	296.27	30.63	14.29	1	0	0	0
09/07/2020	87	2	7.414	33.6	34.1	22.7	-4.6	33.8	130	3.7	1.13	101	24.8	46	14.7	-5.1	123	1.77	1.13	6.3	32.7	10	271.54	28.23	13.17	1	0	0	0
09/09/2020	57	2	7.456	34.7	56.8	24.9	0.8	87.8	140	3.4	1.19	102	25	40	14.3	0.4	101	3.01	0.73	13.1	41.4	16.5	289.72	24.62	11.49	0	0	0	0
09/09/2020	50	1	7.225	68.9	68.3	27.9	3.7	66.9	143	5.3	1.14	98	33.6	58	19.3	3.9	145	2.09	1.33	17.1	50.3	22.4	304.47	62.46	29.15	1	0	0	0
9/26/2020	18	1	7.357	44.7	67.1	24.6	2.5	56.7	142	4.1	1.08	104	26.8	38	13.5	3.5	176	1.13	0.76	13.4	42.1	17.5	303.09	55.86	26.07	0	0	0	1
9/27/2020	91	2	7.413	39.4	44.6	24.1	1.8	66.9	138	4.2	1.2	95	23.6	40	13.6	2.2	328	2.86	1.43	18.9	47.2	23.1	298.63	26.43	12.33	1	0	0	0
9/27/2020	44	1	7.377	40.2	44.5	23.6	0.6	56.1	142	4	1.09	106	22.2	52	17.8	0.9	84	2.84	0.89	12.4	40	16.4	292.97	25.83	12.05	1	0	0	0
10/02/2020	74	2	7.41	39.7	45.1	25.2	0.2	81.3	139	4.2	1.22	105	25	45	15.4	0.6	139	2.32	0.77	8.8	38.2	13	291.43	34.23	15.98	1	0	0	1
9/23/2020	82	1	7.234	44.3	35.7	20.7	-8.3	47.8	140	3.6	1.09	95	20.4	30	10.8	-6.9	200	8.45	6.05	24.3	48.6	27.9	295.92	28.83	13.45	0	0	0	0
09/10/2020	75	2	7.446	40.1	46.7	23.6	1.1	60.7	140	4.2	1.15	104	24.7	35	14.5	1.8	108	0.62	0.71	12.4	40.2	16.6	289.8	22.82	10.65	0	0	0	1
09/10/2020	50	1	7.407	38.6	43.2	26.3	3.6	54.1	140	4.6	1.23	106	23.8	49	16.7	5.4	110	0.83	0.88	7.7	38.6	12.3	290.92	28.83	13.45	1	0	0	0
09/11/2020	85	2	7.309	41.3	34.7	20.8	-3.7	49.5	140	3.9	1.09	104	20.7	43	14.6	-4.7	97	5.87	5.09	15.2	39.9	19.1	302.11	100.3	46.81	1	0	0	1
09/11/2020	56	2	7.405	38.9	44.6	26.7	4.1	66.7	141	3.9	1.23	105	24.7	45	16.8	5.8	88	0.34	0.65	9.3	39.9	13.2	289.99	18.62	8.69	0	0	0	0
09/12/2020	51	1	7.439	40.2	33.8	24.5	2.7	55.9	138	4	1.04	101	23.6	53	18.3	4.7	111	3.83	0.84	12.5	41	16.5	287.87	34.23	15.98	1	1	0	0
9/14/2020	86	2	7.387	40.5	22.9	23.1	-0.5	28.6	140	4.3	1.12	97	27.7	42	14.8	0.4	147	3.06	2.04	19.9	47.3	24.2	292.97	28.83	13.45	0	0	0	0
09/07/2020	49	1	7.093	66.5	21.7	15.3	-13.7	34.7	130	3.6	1.09	109	18.7	46	16.8	-15.8	107	14.87	0.76	5.7	24.6	9.3	275.85	59.46	27.75	0	0	0	0
09/07/2020	65	1	7.411	43.5	37.9	25.7	2.1	66.2	140	4.2	1.01	106	26.9	23	7.1	-5.7	144	2.11	0.74	8.3	38.2	12.5	293.71	34.23	15.98	1	0	0	0
9/26/2020	33	2	7.345	34.5	44.6	25.3	3.5	83.5	136	4.7	1.18	102	23.7	36	13.7	3.8	100	1.13	0.44	8.7	38.7	13.4	281.26	22.22	10.37	0	0	0	0
9/21/2020	84	1	7.368	46.7	33.1	25.7	1.8	66.1	141	4.8	1.09	99	30.5	45	14.8	3.5	344	4.87	1.09	16.3	46.8	21.1	315.33	85.29	39.8	1	0	0	0
9/26/2020	75	2	7.421	35.7	44.8	26.1	2.5	80.3	143	4.1	1.09	105	25.7	43	15.8	2.9	105	3.86	0.76	11.9	42.1	16	296.94	30.63	14.29	1	1	1	1
09/07/2020	21	1	6.998	48.9	33.1	18.9	-6.8	71.3	135	4.7	1.23	100	18.5	49	18.7	-7.9	65	9.36	0.78	16.1	39.7	20.8	277.82	25.23	11.77	0	0	0	0
9/16/2020	71	1	7.387	35.9	40.1	20.5	-1.1	70.4	140	4.2	1.24	107	20.9	44	16.8	-2.6	124	2.74	2.09	12.5	37.2	16.7	301.5	87.69	40.92	1	0	0	0
9/24/2020	83	2	7.487	30.5	33.2	20.9	-3.2	44.9	154	4.4	1.03	115	23.7	34	10.5	-4.6	31	10.12	1.55	18.1	43.4	22.5	315.43	34.23	15.98	1	0	0	1
9/24/2020	89	2	7.076	13.6	17.8	7.9	-21.7	33.7	150	6.9	0.98	109	5.4	32	10.3	-21.9	70	18.15	2.56	33.1	47.9	40	316.3	74.47	34.76	1	0	1	0
12/25/2019	89	2	7.444	36.7	44.8	23.6	2.4	55.7	138	4.3	1.15	104	25.7	40	14.6	3.5	103	1.19	0.88	10.4	38.3	14.7	287.23	33.03	15.42	0	0	0	0
4/20/2020	76	1	7.481	49.5	33.1	27.3	5.8	32.1	140	4.5	1.19	105	37.5	50	18.4	10.1	133	2.41	0.86	7.7	39.5	12.2	293.19	34.83	16.26	0	0	0	1
11/26/2019	83	2	7.326	50.5	39.4	24.5	1.9	44.9	138	3.6	1.09	102	30.5	25	8.5	1.9	244	1.84	1.18	11.5	39.6	15.1	299.97	62.46	29.15	1	0	0	0
7/21/2020	93	2	7.312	30.3	37.8	20.6	-6.7	18.4	145	5.2	1.01	105	20.5	40	14.1	7.3	175	3.97	3.76	19.4	45.2	24.6	312.84	78.68	36.72	1	0	1	0
3/23/2020	63	1	7.446	34.6	36.8	22.7	-0.5	54.8	144	3.1	1.24	94	26.8	47	18.9	-0.8	201	2.96	1.09	27.3	53.1	30.4	305.07	35.44	16.54	1	1	0	0
8/28/2020	74	1	7.581	20.6	25.9	26.8	1.7	43.6	140	2.7	1.08	105	23.8	33	12.5	-0.5	25	4.67	3.04	8.2	37.7	10.9	289.2	46.85	21.86	1	0	0	1
06/08/2020	77	1	7.561	21.6	65.6	23.7	0.7	64.9	130	4.3	1.07	99	26.9	34	10.5	1.5	445	13.85	3.13	7.3	35.3	11.6	298.14	80.48	37.56	1	0	1	0
10/21/2020	44	2	7.461	23.7	43.8	21.2	-1.7	45.6	135	4.1	1.13	100	20.4	40	12.5	-2.7	120	2.44	1.05	13.8	39.1	17.9	280.77	24.62	11.49	1	0	0	0
10/03/2020	57	2	7.287	45.6	34.1	14.7	-12.1	16.1	150	1.9	0.87	111	33.9	25	10.3	-14.1	84	3.22	0.65	24.3	40.9	26.2	307.77	18.62	8.69	1	0	0	0
10/04/2020	31	1	7.413	45.6	31.3	26.4	3.2	29.9	138	3.6	1.14	104	31	47	15.8	3.9	91	1.22	0.57	7.6	37.6	11.2	287.46	38.44	17.94	0	0	0	0
10/06/2020	42	2	7.437	30.6	31.7	22.1	-4.1	20.7	138	3.7	1.03	112	23.7	34	11.4	-4.6	133	1.98	0.87	3.9	29.7	7.6	288.49	30.63	14.29	0	0	0	0
10/06/2020	89	1	7.467	30	40	23.8	-1.5	47.4	134	4.2	1.19	104	22.2	30	10.7	-2.5	173	0.82	2.09	6.2	34.2	10.4	283.72	36.64	17.1	1	0	0	1
10/06/2020	90	1	7.385	42.8	21.9	22.8	-1.2	36.7	140	4.2	1.1	105	29.4	30	9.2	-2.1	116	2.63	3.07	12.2	39.2	16.4	290.35	23.42	10.93	1	0	0	0
10/07/2020	47	2	7.408	23.6	32.7	17.9	-5.8	43.7	130	3.6	0.95	98	17.8	29	8.7	-4.9	112	7.34	1.13	14.1	35.6	17.7	280.54	85.89	40.08	1	0	0	0
10/03/2020	63	1	7.487	66.8	21.3	26.4	4.8	34.7	142	3.8	1.01	108	27.5	46	17.8	6.7	122	1.87	0.99	7.6	37.8	11.4	296.88	36.64	17.1	1	1	0	0
10/07/2020	30	1	7.409	43.2	54.7	24.5	0.5	75.4	140	4.1	1.07	107	26.1	33	12.8	0.8	123	1.13	0.76	8.5	37.1	12.6	291.54	28.23	13.17	0	0	0	0
10/07/2020	78	1	7.413	36.7	45.2	23.1	-0.8	60.1	142	3.8	1.01	100	24.9	36	13.1	-0.8	120	1.37	0.94	18.9	45.8	22.7	295.87	31.23	14.57	0	0	0	1
10/08/2020	21	1	7.365	43.5	32.6	22.9	-1.6	43.2	139	4	1.04	104	23.8	43	15.2	-2.5	130	1.13	0.82	12.1	39	16.1	289.43	25.23	11.77	0	0	0	0
10/07/2020	44	2	7.182	37.1	38.2	13.8	-13.7	28.4	132	3.6	0.95	108	14.9	27	8.5	-14.6	110	5.33	1.15	10.2	27.6	13.8	274.32	25.23	11.77	1	1	0	0
10/08/2020	64	1	7.431	40.4	32.9	25.6	1.1	56.2	137	4.1	1.15	102	26.2	39	12.9	1.5	133	2.54	0.88	9.4	39.1	13.5	287.09	34.23	15.98	1	0	0	1
10/08/2020	58	1	7.348	28.7	54.8	15.8	-9.9	87.2	138	3.1	1.12	102	16.4	48	16.3	-8.2	241	15.01	0.71	20.2	39.1	23.3	290.69	7.81	3.64	1	0	0	0
10/09/2020	54	2	7.276	50.3	34.2	23.9	-1.1	60.6	140	3.6	1.18	106	26.6	45	15.2	-1.7	49	2.86	0.44	10.1	37.6	13.7	285.83	18.62	8.69	1	0	0	1
10/09/2020	57	1	7.409	37.8	44.1	26.2	4.5	80.2	136	4.2	1.09	103	27.3	59	17.1	4.7	100	1.11	0.92	6.8	37.2	11	281.66	24.62	11.49	0	0	0	1
10/10/2020	84	2	7.377	40.1	44.6	24.2	1.4	56.7	135	5.2	1.18	109	23.6	33	10.8	2.3	117	0.65	2.09	1.8	31.2	7	283.21	40.24	18.78	0	0	0	0
10/10/2020	41	1	7.309	51.3	19.8	20.6	-2.4	23.6	138	3.5	1.01	101	24.9	46	16.1	-2.7	102	3.87	1.14	16.4	40.5	19.9	288.97	43.84	20.46	1	0	0	1
10/31/2020	23	1	7.263	45.3	34.7	20.1	-4.3	47.8	140	4.1	1.01	103	21.7	33	12.1	-5.2	113	8.71	0.87	16.9	41.1	21	289.58	19.82	9.25	1	1	1	0
10/11/2020	61	2	7.354	44.3	32.7	22.1	-2.1	40.8	131	3.3	0.91	107	24.1	32	9.4	-1.9	245	2.04	1.13	1.9	27.3	5.2	279.42	22.82	10.65	1	0	0	1
10/11/2020	75	2	7.389	40.1	45.6	24.3	1.1	56.7	140	3.9	1.14	102	26.1	43	14.5	3.2	100	1.13	0.77	13.7	41.9	17.6	294.97	56.46	26.35	1	0	0	1
10/12/2020	45	1	7.456	45.3	33.2	31.8	8.1	38.9	138	5.5	1.09	100	36.8	40	14.2	10.3	163	2.24	0.47	6.2	43.5	11.7	292.36	43.84	20.46	1	0	0	1
9/13/2020	72	2	7.434	34.6	44.1	23.6	1	66.7	136	3.5	1.19	108	26.9	50	17.8	1.1	112	1.87	0.87	4.4	31.5	7.9	283.03	28.83	13.45	0	0	0	0
10/13/2020	61	1	7.376	43.2	23.9	23.8	1.9	36.5	130	3.5	1.07	97	30.2	32	10.1	1.9	94	1.16	0.37	9.2	36.5	12.7	272.03	40.84	19.06	1	0	0	1
10/14/2020	27	1	7.265	48	28	19	-5.7	41.7	133	6	1.02	103	23	48	15.3	-5.6	90	5.77	2.09	11	36	17	275.8	28.83	13.45	1	0	0	0
10/14/2020	47	1	7.399	40.5	30.3	25	0.2	57.8	142	4	1.14	105	24.9	50	16.9	0.1	104	7.45	1.46	12	41	16	294.28	27.03	12.61	1	1	0	1
10/16/2020	19	1	7.377	35.6	42.9	23.6	1	60.2	140	4	1.08	104	23.9	49	18.3	1.3	111	1.92	0.79	12.4	40	16.4	292.37	37.24	17.38	0	0	0	0
10/18/2020	77	1	7.455	40.9	35.8	22.8	-1.4	45.2	139	4.1	1.03	102	23.8	40	13.1	-1.8	104	1.13	0.94	14.2	41.1	18.3	291.09	43.84	20.46	1	0	0	0
10/19/2020	47	1	7.423	34.6	43.8	22.9	-1.1	45.6	137	4	1.08	102	22.4	48	16.8	-1.9	130	0.88	1.45	12.1	39	16.1	286.73	33.03	15.42	1	0	0	0
10/19/2020	60	1	7.346	36.6	18.6	23.3	1.2	19.5	140	3.2	1.03	105	28.5	44	16.7	-1.6	103	2.34	0.77	11.7	38.2	14.9	296.13	62.46	29.15	1	0	0	0
11/01/2020	77	2	7.388	40.1	36.7	26.1	2.5	65.3	140	4.1	1.22	100	26.8	43	15.3	4.1	127	0.47	0.54	13.9	44.1	18	291.86	28.83	13.45	0	0	0	0
2/28/2020	75	1	7.394	42	36.9	25.7	0.8	34.3	141	4	1.21	106	35.9	47	16	0.5	111	1.05	1.25	9.3	39	13.3	294.77	39.64	18.5	1	0	0	0
10/15/2020	19	1	7.359	37.7	10.8	21.2	-4.2	10.4	138	3.3	1.24	106	21.5	23	6.9	-3.8	188	7.69	0.47	10.8	35.3	14.1	289.85	20.42	9.53	1	0	0	0
9/16/2020	83	1	7.409	40.1	47.2	24.6	1.5	26.7	138	4.2	1.02	101	23.8	38	14.5	2.5	100	0.84	0.74	12.4	41.2	16.6	287.26	34.23	15.98	0	0	0	1
10/28/2020	63	1	7.004	68.6	34.6	12.7	-12.1	14.7	130	4.3	1.08	100	15.8	40	13.4	-13.7	178	20	2.06	17.3	34.3	21.6	277.6	46.25	21.58	1	1	1	1
10/31/2020	23	2	7.388	34.2	45.7	24.1	1	23.7	142	3.6	1.13	109	24.6	40	15.6	1.3	85	1.15	0.87	8.9	36.6	12.5	292.43	22.22	10.37	0	0	0	0
3/24/2020	56	1	7.345	49.8	23.1	25.3	2.5	23.9	131	3.3	0.97	100	38.7	39	14.2	2.2	68	5.78	0.88	5.7	34.3	9	269.68	23.42	10.93	1	0	1	0
10/16/2020	18	2	7.187	95.7	17.8	40.2	14.1	32.8	137	3.2	1.13	92	43.8	40	13.1	12.4	201	2.87	0.71	4.8	48.2	8	289.47	25.83	12.05	1	0	0	0
10/31/2020	95	1	7.152	51	33	14.7	-11.2	44.2	138	5.5	1.07	107	19.4	23	7.4	-11.1	175	2.11	4.07	16.3	36.5	21.8	296.63	65.47	30.55	1	0	0	1
7/16/2020	92	2	7.413	35.7	34.6	24.3	0.4	45.6	140	4.5	1.09	108	23.1	37	13.2	0.5	355	3.88	2.74	7.7	36.5	12.2	312.13	74.47	34.76	1	0	1	1
10/30/2020	20	1	7.353	40.5	41.5	21.9	-3.1	65.7	139	3.1	1.23	101	26.7	44	14.5	-3.9	123	5.53	0.99	16.1	41.1	19.2	288.54	22.22	10.37	0	0	0	0
10/29/2020	67	2	7.456	40.9	53.8	23.9	0.4	76.5	135	4.1	1.14	109	23.8	43	15.1	0.8	120	1.64	0.71	2.1	30.1	6.2	281.07	26.43	12.33	0	0	0	1
10/28/2020	48	2	7.341	40.7	34.5	24.7	-3.5	23.9	144	4.2	1.04	104	23.8	40	14.3	-3.1	94	2.11	0.35	15.3	44.2	19.5	296.43	19.22	8.97	0	0	0	1
10/28/2020	26	2	7.443	34.5	53.2	23.6	1.1	67.9	138	4	1.18	106	22.9	40	14.5	1.3	100	0.89	0.43	8.4	36	12.4	286.06	27.03	12.61	0	0	0	0
7/29/2020	80	2	7.431	20.4	34.6	18.4	-7.5	45.6	140	5.8	1.02	108	14.3	35	14.1	-8.9	301	6.72	5.09	13.6	37.8	19.4	308.93	73.27	34.2	1	0	1	1
10/28/2020	55	1	7.408	33.2	43.8	23.1	1	61.4	139	3.9	1.06	105	23.9	43	15.8	1.5	113	0.94	0.76	10.9	37.9	14.8	288.08	22.82	10.65	1	0	0	1
10/26/2020	56	2	7.333	34.4	66.1	25.4	1.1	78.8	143	4.4	1.17	108	24.7	43	14.7	1.8	154	0.84	0.88	9.6	39.4	14	298.86	25.83	12.05	0	0	0	1
10/02/2020	59	2	7.438	29.7	45.6	24.1	2.4	60.5	140	4.1	1.12	101	26.9	40	13.7	2.8	113	1.87	0.79	14.9	43.1	19	290.38	24.62	11.49	0	0	0	0
10/03/2020	67	2	7.388	30.9	40.4	23.7	1.4	45.7	138	4.2	1.03	98	25.2	39	14.6	1.9	133	1.13	0.81	16.3	44.2	20.5	288.89	33.03	15.42	0	0	0	0
6/13/2020	84	2	7.08	104.4	34.6	20.8	-4.1	40.3	133	5.3	1.01	100	37.9	44	16.3	-4.6	203	3.69	1.67	12.2	38.3	17.5	285.99	52.25	24.39	1	0	1	1
10/03/2020	66	1	7.427	37.7	44.3	26.2	2.8	55.9	142	4	1.18	106	23.3	48	16.8	3.8	151	0.68	1.19	9.8	40	13.8	296.59	25.23	11.77	0	0	0	1
10/03/2020	65	1	7.411	40.5	47.5	25.2	1.7	50.8	142	3.6	1.08	103	25.2	47	16.7	2.2	130	0.94	1.33	13.8	42.6	17.4	296.43	31.23	14.57	0	0	0	1
10/03/2020	97	2	7.384	33.9	42.1	24.9	2.2	62.3	140	4.9	1.16	101	26.2	45	14.8	3.8	123	0.45	0.66	14.1	43.9	19	290.74	23.42	10.93	0	0	0	0
10/04/2020	41	1	7.372	32.9	47.2	25.4	2.8	70.1	140	4.1	1.07	103	23.4	44	12.8	3.6	144	2.63	0.81	11.6	41.1	15.7	292.3	25.83	12.05	0	0	0	1
10/05/2020	70	1	7.418	46.2	37.4	22.9	-3.1	46.2	139	4.9	1.22	102	21.8	44	16.7	-3.7	98	1.52	1.21	14.1	41.9	19	290.05	39.64	18.5	0	0	0	0
10/05/2020	59	2	7.523	28.4	41.3	22.1	-3.3	66.6	130	4.1	1.12	100	18.4	35	12.4	-4.1	145	2.41	0.65	7.9	34.1	12	272.76	28.23	13.17	1	0	0	0
10/06/2020	86	1	7.381	35.1	44.9	26.1	2.2	45.1	140	4.7	1.09	105	25.2	45	16.2	2.9	127	1.83	0.83	8.9	39.7	13.6	291.16	24.62	11.49	1	1	0	0
10/06/2020	83	1	7.288	47.4	33.9	24.1	-5.7	38.8	135	5.3	1.22	99	20.6	44	16.4	-6.1	95	2.89	2.14	11.9	41.3	17.2	283.89	51.65	24.1	1	0	0	0
5/19/2020	89	2	7.365	46.4	33.2	22.9	-2.1	40.5	159	4.2	0.89	118	26.9	42	14.2	-3.7	175	3.28	4.65	18.1	45.2	22.3	341.94	85.29	39.8	1	0	1	0
10/04/2020	78	1	7.156	67.5	17.3	18.5	-6.7	32.3	145	4.1	1.12	97	26.9	45	15.2	-8.1	159	2.87	2.33	29.5	52.1	33.6	304.34	33.03	15.42	1	1	0	1
9/24/2020	77	1	7.318	53.4	31	23.8	-0.7	49	143	4	0.99	111	26.4	38	15.4	-2.1	155	2.09	1.08	8.2	36	12.2	301.22	39.64	18.5	1	0	0	1
10/01/2020	76	1	7.208	66.1	14.7	26.3	1.6	14.7	140	4.1	1.13	103	29.5	45	16.7	2.2	137	3.46	1.09	10.7	41.1	14.8	291.92	25.83	12.05	1	0	0	1
8/27/2020	61	2	7.409	43.7	55.1	24.6	1.4	66.9	138	3.7	1.09	101	24.6	50	18.5	2.1	385	6.71	0.83	12.4	40.7	16.1	301.79	26.43	12.33	1	0	0	0
10/03/2020	73	1	7.444	40.1	60.4	24.3	2.1	70.2	140	4.1	1.06	100	23.7	43	12.7	3.3	125	0.99	2.13	15.7	44.1	19.8	300.16	79.28	37	0	0	0	0
10/10/2020	85	2	7.308	71.3	22.7	22.7	1.8	41.2	140	3.7	1.18	103	33.8	46	15.8	2.2	228	7.33	0.57	14.3	40.7	18	296.47	22.82	10.65	1	0	0	1
10/11/2020	44	1	7.156	55.7	32.7	21.1	-5.2	44.7	135	3.9	1.14	102	21.7	39	14.8	-6.1	105	5.08	3.08	11.9	36.9	15.8	287.35	69.07	32.23	1	0	0	0
10/30/2020	49	1	7.399	34.6	78.2	26.7	1.6	88.2	140	4.6	1.07	104	23.7	47	17.6	2.2	104	1.87	0.81	9.3	40.6	13.9	290.98	31.23	14.57	1	0	0	0
05/12/2020	94	2	7.423	47.8	34.5	24.7	3.1	44.3	157	4	0.99	116	32.7	44	15.6	3.2	133	2.63	0.87	16.3	45	20.3	326.19	28.83	13.45	1	0	0	0
05/04/2020	87	1	7.093	56.7	12.4	12.8	-14.6	16.4	130	4.7	0.96	100	16.8	41	12.6	-16.7	405	8.65	1.97	17.2	34.7	21.9	292.81	61.86	28.87	1	0	0	0
05/01/2020	95	2	7.439	36.8	44.1	26.7	2.8	64.6	129	4.7	1.19	101	23.8	40	12.7	2.7	166	2.86	0.76	1.3	32.7	6	270.93	22.22	10.37	1	0	0	0
04/07/2020	64	2	7.446	31.7	47.8	23.8	0.5	47.9	135	3.7	1.02	101	25.1	40	13.6	0.9	133	3.44	1.76	10.2	37.7	13.9	285.1	46.25	21.58	1	1	0	1
11/01/2020	78	1	7.409	33.8	45.6	23.5	-0.7	46.9	130	4.1	0.99	92	24.1	40	12.7	-0.9	144	1.03	0.81	14.5	42.1	18.6	271.8	22.82	10.65	1	0	0	1
10/28/2020	74	2	7.453	36.5	23.6	23.7	-0.5	34.2	135	5.1	1.13	104	23.1	39	13.4	-1.4	140	2.55	0.77	7.3	36.1	12.4	281.68	23.42	10.93	1	1	0	0
11/01/2020	75	2	7.082	74.3	31.4	19.4	-11	35.6	137	4.1	1.06	102	22.4	46	15.8	-12.4	443	3.37	1.87	15.6	39.1	19.7	311.82	79.28	37	1	0	0	1
10/31/2020	57	1	7.338	34.6	34.9	22.1	-2.4	66.2	135	4.1	1.02	108	23.8	38	13.4	-2.9	164	1.97	1.55	4.9	31.1	9	285.82	40.24	18.78	1	0	0	0
10/27/2020	70	2	7.333	40.1	56.6	23.6	-1.3	61.4	129	4.3	1.19	95	24.6	32	12.1	-1.7	289	1.22	0.76	10.4	38.3	14.7	279.76	34.23	15.98	1	1	0	0
04/03/2020	52	1	7.409	43.8	56.1	22.9	-3.3	70.2	136	3.6	1.04	92	27.4	43	14.8	-4.1	120	1.47	0.45	21.1	47.6	24.7	281.97	19.82	9.25	1	1	0	1
7/31/2020	70	2	7.211	110.3	23.3	42.4	15.7	38.9	141	3.2	1.01	101	37.8	37	11.1	20.3	100	2.34	2.09	-2.4	43.2	0.8	299.87	73.87	34.48	1	1	0	1
4/14/2020	76	2	7.543	41.3	54.6	23.7	1.6	66.6	138	4.1	1.12	102	22.2	23	6.8	1.8	122	3.41	1.01	12.3	40.1	16.4	286.38	21.62	10.09	1	0	0	0
4/30/2020	81	1	7.477	51.4	35.7	22.5	0.6	45.8	135	3.8	1.01	99	26.4	40	14.1	0.6	140	0.79	1.04	13.5	39.8	17.3	283.08	31.83	14.86	0	0	0	0
6/25/2020	93	2	7.389	37.8	44.8	21.9	-1.3	60.3	140	3.3	1.06	104	22.7	40	13.7	-1.5	106	2.87	0.45	14.1	39.3	17.4	288.99	18.62	8.69	0	0	0	1
5/21/2020	89	2	7.324	49.4	23.6	21.9	-1.1	44.3	140	4.1	1.17	105	27.8	41	13.6	-1.6	188	2.73	0.87	13.1	39.1	17.2	295.15	28.23	13.17	0	0	0	0
05/12/2020	88	2	7.423	35.7	41.2	26.4	2.5	66.1	138	4.1	1.04	104	27.9	39	12.5	2.8	131	1.34	1.32	7.6	38.1	11.7	289.88	39.64	18.5	1	0	0	1
04/12/2020	89	2	7.466	40.1	49.4	25.2	1.8	57.8	133	4.1	1.06	97	25.8	31	10.1	2.9	175	3.09	0.66	10.8	40.1	14.9	279.03	19.82	9.25	1	0	0	0
10/14/2020	72	2	6.881	95.8	47.5	17.9	-15.3	51.2	127	1.8	1.22	105	20.1	21	7.2	-14.6	97	3.28	0.92	4.1	23.8	5.9	263.59	25.23	11.77	1	0	0	0
10/08/2020	58	1	7.344	48.5	30.1	26.9	0.7	53.3	142	4.4	1.24	106	26.4	45	15.4	0	20	1.86	1.99	9.1	40.4	13.5	296.42	67.87	31.67	1	0	0	0
5/28/2020	86	1	7.346	23.7	34.8	20.4	-4.3	47.8	137	5.5	1.18	100	20.4	47	17.6	-5.7	301	6.43	2.56	16.6	42.5	22.1	301.33	63.66	29.71	1	0	0	0
5/29/2020	76	1	7.287	47.8	23.1	20.1	-5.4	34.1	138	5.2	1.13	111	34.5	23.6	9.9	-6.4	133	2.36	2.76	6.9	32.2	12.1	294.3	65.47	30.55	1	1	0	1
7/30/2020	93	2	6.998	67.8	23.1	12.9	-20.5	25.7	167	7.6	0.89	121	13.7	42	14.5	-16.8	301	11.41	3.34	33.1	53.6	40.7	360.23	57.06	26.63	1	0	1	1
10/07/2020	69	1	7.408	43.6	45.8	23.7	1.2	54.8	145	6.7	1.08	106	25.3	44	14.4	1.7	89	1.99	1.23	15.3	45.7	22	299.25	25.83	12.05	1	0	0	1
10/09/2020	22	1	7.423	36.8	55.3	26.1	1.8	66.5	140	4	1.06	104	26.7	40	12.5	2.4	130	1.67	0.86	9.9	40	13.9	291.93	28.23	13.17	0	0	0	0
10/11/2020	83	2	7.258	34.6	41.4	16.7	-7.8	45.7	138	3.9	0.96	101	19.4	24	8.3	-7.9	133	6.41	1.09	20.3	40.9	24.2	287.19	22.82	10.65	1	1	0	0
10/11/2020	44	2	7.448	40.2	54.5	26.7	1.6	67.4	139	4.3	1.31	103	24.3	40	14.5	2.6	88	0.64	0.67	9.3	40.3	13.6	288.19	31.83	14.86	0	0	0	0
10/12/2020	77	2	7.243	40.4	27.8	16.8	-6.9	33.3	130	5.8	1.06	101	20.6	42	14.6	-7.8	301	3.89	2.87	12.2	34.8	18	286.43	58.26	27.19	1	0	0	1
10/12/2020	66	1	7.432	31.9	23.5	20.6	-3.3	26.9	140	4.6	1.13	109	20.6	52	17.8	-4.4	55	3.07	1.09	10.4	35.6	15	285.96	17.42	8.13	1	0	0	0
10/27/2020	48	2	7.408	37.1	43.3	23.4	-1.3	79.5	137	3.9	1.22	105	23.4	36	12.3	-1	249	1.92	0.72	8.6	35.9	12.5	291.84	24.02	11.21	1	0	0	1
10/13/2020	28	2	7.379	30.1	45.7	20.7	-3.4	80.4	138	4.3	1.09	105	20.5	40	13.1	-4	90	0.83	0.65	12.3	37.3	16.6	285.7	28.23	13.17	0	0	0	1
10/14/2020	53	1	7.328	44.8	32.9	23.5	-2.5	58.5	141	4.1	1.22	106	23.7	34	11.4	-2.6	147	5.18	0.82	11.5	39.1	15.6	293.77	21.62	10.09	0	0	0	0
10/13/2020	72	1	7.408	41.5	33.6	22.7	1.8	60.5	140	4.2	1.08	101	24.5	46	15.7	-3.1	100	0.44	1.44	16.3	43.2	20.5	290.66	30.63	14.29	0	0	0	0
10/26/2020	49	1	7.367	43.6	64.3	23.7	0.4	65.6	140	3.5	1.14	107	25.6	40	13.6	0.7	114	2.88	0.87	9.3	36.5	12.8	291.94	33.63	15.7	0	0	0	0
10/26/2020	56	2	7.401	38.7	45.7	23.9	-0.9	47.2	138	3.8	1.22	104	23.9	42	14.2	-0.7	79	0.69	0.9	10.1	37.8	13.9	284.99	27.63	12.89	1	0	0	1
10/15/2020	65	1	7.377	40.2	51.3	25.3	1.1	60.3	138	4.2	1.07	105	25.7	46	16.8	2.6	80	1.08	0.81	7.7	37.2	11.9	284.55	24.62	11.49	0	0	0	1
10/15/2020	80	2	7.355	56.4	31.5	30.6	4.5	44.3	140	4.3	1.02	93	33.2	28	8.5	5.7	144	1.79	0.76	16.4	51.3	20.7	291.3	19.82	9.25	1	0	0	0
10/15/2020	81	2	7.448	38.7	44.9	28.4	1.7	60.3	139	3.9	1.33	95	28.8	40	13.4	1.9	200	1.62	1.11	15.6	47.9	19.5	297.92	52.85	24.67	0	0	0	0
10/16/2020	82	2	7.334	33.2	39.5	24.3	0.4	44.8	135	4.8	1.23	100	24.6	34	11.1	0.9	233	3.08	1.33	10.7	39.8	15.5	286.05	18.62	8.69	1	0	0	0
10/17/2020	76	2	7.428	40.5	38.5	25.7	1.5	48.7	140	4.6	1.12	104	26.9	42	14.9	2.1	99	0.89	0.76	10.3	40.6	14.9	288.3	16.82	7.85	1	0	0	1
10/17/2020	88	1	7.456	25.8	44.5	23.6	0.6	60.2	140	4.2	1.07	100	22.3	44	14.6	0.7	80	1.02	0.88	16.4	44.2	20.6	290.15	34.23	15.98	0	0	0	0
10/19/2020	53	1	7.461	33.5	45.7	25.3	1.8	54.2	142	5.5	1.32	106	27.9	52	18.5	2.6	133	0.46	0.76	10.7	41.5	16.2	295.29	23.42	10.93	0	0	0	1
9/16/2020	77	2	7.243	45.7	33.5	15.4	-10.4	34.6	133	5.7	0.94	104	18.4	20	5.4	-13.1	144	6.82	1.67	13.6	34.7	19.3	287.51	81.08	37.84	0	0	0	0
10/20/2020	37	1	7.388	29.7	44.6	23.7	1.6	77.8	140	4.3	1.07	104	26.2	44	15.8	1.8	108	3.22	1.45	12.3	40.3	16.6	290.7	28.23	13.17	1	0	0	1
10/27/2020	39	2	7.402	31.8	34.5	22.9	-3.2	46.7	131	5.6	1.23	101	21.4	42	15.6	-3.1	100	2.97	0.76	7.1	35.6	12.7	276.46	53.45	24.95	0	0	0	0
10/27/2020	86	2	7.455	29.6	54.3	25.7	2.2	78.2	140	4.1	0.96	101	25.8	42	12.7	2.1	201	3.09	1.53	13.3	43.1	17.4	295.77	27.63	12.89	1	0	0	0
10/29/2020	76	2	7.435	33.4	44.8	23.6	2.1	58.8	144	4.2	1.13	105	22.8	42	14.5	2.5	91	1.18	0.54	15.4	43.2	19.6	297.16	24.62	11.49	1	0	0	0
10/31/2020	54	1	7.308	55.4	60.3	23.4	1.2	66.3	144	2.9	1.26	106	28.3	44	14.8	1.1	190	2.08	1.09	14.6	40.9	17.5	303.46	29.43	13.73	1	1	0	1
04/08/2020	94	2	7.333	69.6	34.5	20.1	-3.7	37.8	140	4.1	1.03	100	20.6	30	11.5	-4.1	287	5.54	1.23	19.9	44.1	24	305.35	56.46	26.35	1	0	1	0
3/14/2020	86	1	7.409	47.8	41.3	23.5	1.1	47.9	136	3.8	1.09	103	24.7	40	12.7	-4.6	144	3.44	2.87	9.5	36.8	13.3	291.11	66.67	31.11	1	0	0	1
3/22/2020	85	1	7.448	36.7	45.8	26.1	3.6	55.8	138	3.8	1.01	97	28.4	38	11.9	4.2	120	2.05	1.56	14.9	44.8	18.7	289.47	40.84	19.06	1	1	1	1
3/28/2020	69	1	6.967	57.1	64.3	11.4	-20.3	69.3	140	4.1	0.96	107	14.3	45.3	14.2	-21.4	155	3.09	1.22	21.6	37.1	25.7	295.32	40.24	18.78	1	1	0	0
11/19/2020	71	1	7.355	36.7	38	20.5	-5	70	124	5.2	1.08	91	20.8	49	16.8	-4.4	370	6.09	1.46	12.5	38.2	17.7	282.87	85.89	40.08	1	0	0	1
11/13/2020	62	2	7.321	50.6	56.7	26.2	0.1	86.3	143	4.4	1.22	107	26.2	51	17.4	-0.9	136	1.56	0.91	9.8	40.4	14.2	302.06	51.05	23.82	0	0	0	0
11/01/2020	39	2	7.386	37	40.9	22.2	-2.8	75.7	139	3.3	1.15	106	22.3	43	14.5	-2.4	86	1.49	0.84	10.8	36.3	14.1	287.38	27.63	12.89	1	0	0	1
11/19/2020	30	1	7.338	61.3	178.4	30.4	3.6	23.1	138	4.5	1.17	104	33.5	42	13.1	4.7	109	1.07	1.22	3.6	38.5	8.1	286.76	28.23	13.17	0	0	0	0
5/15/2020	74	1	7.512	38	35	21.3	-0.8	64.9	138	3.1	1.31	100	23.7	46	15.8	-1.9	211	4.11	1.98	16.7	41.1	19.8	301.34	81.68	38.12	1	0	0	0
11/18/2020	76	1	7.408	33.6	45.1	24.6	0.9	66.8	139	4.1	1.03	104	24.2	46	15.1	-2.1	159	2.76	1.14	10.4	39.1	14.5	294.04	43.24	20.18	1	0	0	0
8/21/2020	84	1	7.387	40.1	33.5	20.9	-3.2	40.6	140	4.8	1.28	101	28.4	26	8.3	-3.3	255	2.07	4.53	18.1	43.8	22.9	299.97	34.83	16.26	0	0	0	0
11/17/2020	62	1	7.388	37.5	47.8	22.9	-1.8	55.9	142	3.4	1.18	107	26.3	44	14.3	-2.9	92	0.78	0.66	12.1	38.4	15.5	294.42	31.83	14.86	0	0	0	0
11/16/2020	38	1	7.473	40.2	23.6	26.8	1.1	47.3	127	3.5	1.01	98	28	41	13.6	0.9	113	1.95	1.09	2.2	32.5	5.7	264.98	28.23	13.17	0	0	0	1
11/16/2020	78	2	7.513	43	27	31	9.2	58.2	140	3.6	1.07	97	35.3	44	13.6	10.3	133	3.87	1.19	12	46.6	15.6	297.5	60.66	28.31	1	1	0	0
11/16/2020	62	1	7.267	64.6	19.4	18.4	-4.5	34.2	138	5.7	1.19	103	23.8	40	13.1	-4.8	80	2.04	0.45	16.6	40.7	22.3	284.55	24.62	11.49	1	0	0	0
11/15/2020	82	2	7.289	45.6	44.8	24.6	1.1	66.8	140	3.6	1.08	106	24.7	42	15.1	1.4	45	1.97	0.76	9.4	37.6	13	288.21	34.23	15.98	0	0	0	0
11/15/2020	89	2	7.408	31.7	43.6	23.9	-2.1	74.6	137	4.3	1.13	100	23.6	40	13.7	-2.8	161	2.38	0.81	13.1	41.3	17.4	287.15	25.23	11.77	0	0	0	0
10/14/2020	83	1	7.356	39.4	40.3	21.7	-3.6	54.3	132	8.9	1.01	104	24.6	25	8.1	-4.6	123	3.65	6.87	6.3	36.9	15.2	288.25	104.5	48.77	1	0	0	1
11/03/2020	76	1	6.841	88.4	18.7	15.7	-18.5	31.5	144	5.6	0.96	103	16.5	45	14.1	-20.4	35	14.76	2.87	25.3	46.6	30.9	307.46	105.11	49.05	1	0	1	0
9/29/2020	77	1	7.444	34.6	54.3	25.7	1.4	74.7	141	4.3	1.13	105	24.2	40	12.6	2.6	138	2.17	1.76	10.3	40.3	14.6	294.27	27.63	12.89	1	0	0	1
02/02/2020	45	2	7.388	33.2	45.7	24.6	1.9	61.3	140	3.5	1.09	103	25.3	38	12.5	3.3	113	1.18	1.12	12.4	40.5	15.9	290.88	27.63	12.89	0	0	0	1
11/25/2020	65	1	6.992	54.6	17.8	12.4	-8.6	24.7	141	2.2	1.12	93	35.6	34	11.1	-8.9	700	3.34	0.87	35.6	50.2	37.8	327.8	41.44	19.34	1	1	0	1
11/02/2020	28	2	7.407	40.2	65.7	25.1	0.3	78.6	140	3.5	1.05	100	23.7	42	14.6	1.1	110	0.45	0.66	14.9	43.5	18.4	291.22	30.63	14.29	1	0	0	0
11/03/2020	86	2	7.413	45.3	49.3	23.6	1.1	80.4	138	4.3	1.19	103	28.4	38	13.1	2.3	115	3.06	1.44	11.4	39.3	15.7	292.7	61.86	28.87	1	0	0	1
11/03/2020	88	2	7.336	50.1	45.3	25.5	2.6	80.3	133	4.6	1.31	104	31.7	35	11.7	2.8	235	5.44	0.79	3.5	33.6	8.1	282.56	21.02	9.81	1	0	0	0
11/03/2020	83	1	7.432	30.7	50.5	22.8	-2.1	81.2	140	4.7	1.05	99	24.7	48	16.7	-3.1	120	3.08	1.77	18.2	45.7	22.9	298.08	68.47	31.95	1	1	0	0
11/04/2020	59	2	7.355	40.6	37.8	23.6	1.4	60.1	140	4.1	0.87	101	30.4	20	6.8	2.7	207	2.87	0.81	15.4	43.1	19.5	298.71	43.24	20.18	1	1	0	0
11/04/2020	57	1	7.366	35.6	44.5	26.7	2.5	70.2	140	4.3	1.09	103	27.3	47	16.5	4.2	118	1.13	1.63	10.3	41.3	14.6	291.66	30.63	14.29	0	0	0	1
11/04/2020	57	1	7.367	43.6	44.2	27.4	1.4	72.6	142	4.9	1.03	108	26.3	38	12.1	1.7	93	2.76	0.76	6.6	38.9	11.5	292.27	18.62	8.69	0	0	0	0
11/05/2020	57	2	7.408	35.8	43.8	26.1	1.3	67.9	135	3.8	0.98	105	25.8	39	13.1	1.7	122	1.86	0.83	3.9	33.8	7.7	280.48	22.22	10.37	1	0	0	0
11/05/2020	93	2	7.397	40.5	33.9	20.5	-3.1	48.7	140	3.8	1.22	107	23.8	31	8.6	-3.8	156	3.69	0.83	12.5	36.8	16.3	293.47	28.83	13.45	1	0	0	1
11/07/2020	72	2	7.362	40.3	15.7	20.8	-2.1	23.6	133	3.3	1.32	102	23.9	34	11.8	-2.4	101	1.13	0.92	10.2	34.3	13.5	275.42	22.82	10.65	1	0	0	1
11/07/2020	48	1	7.461	32.4	33.9	23.8	1.1	54.8	135	3.5	1.07	97	24.1	46	16.7	1.7	124	5.83	1.63	14.2	41.5	17.7	286.3	56.46	26.35	1	0	0	0
11/08/2020	42	2	7.207	60.1	11.5	20.7	-5.7	13.6	140	4.2	1.26	101	23.6	39	12.5	-4.8	87	3.38	0.48	18.3	43.2	22.5	290.54	34.23	15.98	0	0	0	0
11/08/2020	18	1	7.198	46.2	34.7	22.4	-7.6	44.9	139	3.5	1.01	103	24.3	50	16.9	-6.4	99	6.13	1.14	13.6	39.5	17.1	288.61	30.63	14.29	1	0	0	0
11/08/2020	82	1	7.443	23.6	21.3	22.5	-3.4	27.8	137	4.5	1.22	104	18.6	45	13.6	-3.6	48	1.08	1.97	10.5	37.5	15	285.48	52.85	24.67	1	0	0	0
11/07/2020	78	1	7.262	52.4	53.5	23.7	-3.4	81.8	138	4.2	1.23	107	24	49	16.8	-4.2	257	2.03	1.57	7.3	35.2	11.5	302.19	71.47	33.35	1	0	0	1
11/07/2020	61	2	7.386	44	33.5	26.4	1.4	63.3	138	4.8	1.07	105	26.2	39	13.3	1	117	2.25	0.75	6.6	37.8	11.4	287.41	29.43	13.73	1	0	0	0
11/10/2020	75	1	7.339	44.3	31.9	23.8	-1.7	56.8	139	4.3	1.22	109	25.7	37	12.7	-1.4	177	1.58	0.89	6.2	34.3	10.5	292.54	28.23	13.17	1	0	0	0
11/10/2020	81	1	7.291	48	45	21.3	-3.8	74.7	133	4.2	1.03	100	24.6	34	11.4	-3.5	221	4.59	1.87	11.7	37.2	15.9	292.39	84.68	39.52	1	0	1	0
11/23/2020	57	1	7.008	34.7	13.5	16.7	-12.3	33.2	138	3.5	0.79	104	19.4	23	7.5	-14.6	112	5.33	1.94	17.3	37.5	20.8	286.83	27.63	12.89	1	1	1	1
11/11/2020	49	1	7.355	52.6	30.8	24.6	1.5	56.1	140	3.6	1.37	102	24.8	44	15.8	2.6	87	3.49	1.13	13.4	41.6	17	289.94	30.63	14.29	1	0	0	1
11/10/2020	58	2	7.376	40.6	30.7	26.8	1.1	58.4	133	3.6	1.08	109	30.2	44	14.8	1.7	150	3.89	0.83	-2.8	27.6	0.8	278.04	22.22	10.37	1	0	0	1
11/13/2020	90	2	7.213	46	66	17.5	-9.4	74.1	120	6.9	0.94	88	19.8	29	9.4	-9.5	288	4.56	7.41	14.5	38.9	21.4	273.92	107.51	50.17	1	0	1	0
11/12/2020	53	2	7.439	40.3	16.8	27.8	3.5	22.7	138	3.3	1.21	108	30.4	25	8.1	4.8	20	3.09	0.44	2.2	33.3	5.5	280.92	22.82	10.65	1	1	0	0
11/12/2020	56	2	7.461	36	44.7	25.4	2.5	66.1	134	3.7	1.04	97	29.2	41	14.7	3.6	188	1.66	0.76	11.6	40.7	15.3	282.05	21.62	10.09	0	0	0	0
11/13/2020	88	1	7.378	43.7	30.1	24.6	1.1	56.7	140	4.7	0.99	100	26.9	35	13.1	2.7	148	1.68	3.87	15.4	44.7	20.1	300.33	72.67	33.91	0	0	0	0
11/13/2020	44	2	7.276	36.7	44.8	23.5	-1.4	60.5	140	4.3	1.13	105	22.5	42	14.6	-3.1	103	2.87	0.38	11.5	39.3	15.8	289.43	22.22	10.37	1	0	0	0
11/14/2020	72	2	7.433	40.6	56.7	27.8	3.6	81.3	138	3.8	1.06	105	29.2	36	12.1	4.6	131	0.78	0.55	5.2	36.8	9	288.48	31.23	14.57	0	0	0	0
11/14/2020	77	2	7.513	40.6	33.7	29.4	5.8	56.2	138	3.1	1.13	96	33.6	31	11.6	6.8	130	1.33	1.65	12.6	45.1	15.7	290.43	43.24	20.18	0	0	0	1
11/22/2020	71	1	7.314	46.7	22.2	22.7	-0.5	36.2	133	4.6	1.07	100	26.8	50	13.1	-1.1	80	7.97	0.62	10.3	37.6	14.9	274.15	22.22	10.37	0	0	0	0
09/07/2020	90	1	7.435	44.6	49.3	24.6	1.4	81.3	140	4.1	1.13	103	25.4	38	12.7	1.7	100	0.67	1.87	12.4	41.1	16.5	291.16	33.63	15.7	0	0	0	0
11/19/2020	61	2	7.338	43.5	40.1	23.5	0.8	59.3	136	3.3	1.22	104	30.1	38	14.1	1.3	121	2.78	0.54	8.5	35.3	11.8	284.23	33.03	15.42	1	0	0	0
11/20/2020	88	1	7.437	33.1	46.8	26.1	1.7	67.8	140	5	1.04	102	24.6	38	12.7	2.2	301	1.13	2.04	11.9	43	16.9	301.83	30.63	14.29	0	0	0	0
11/20/2020	69	1	7.361	34.3	43.2	23.2	-4.1	48.9	135	3.5	1.02	109	23.6	46	15.9	-4.6	111	2.36	0.73	2.8	29.5	6.3	279.87	22.22	10.37	1	0	0	0
11/21/2020	56	2	7.342	60	27	27.3	4.8	45.7	140	4	1.17	103	34.2	50	17.3	6.6	120	1.97	1.14	9.7	41	13.7	292.57	35.44	16.54	1	1	0	1
11/21/2020	85	2	7.444	44.2	42.8	25.8	3.3	64.3	140	4	1.09	107	32.7	36	11.8	4.5	133	1.28	0.77	7.2	37	11.2	290.99	21.62	10.09	0	0	0	0
11/28/2020	51	1	7.158	65.4	13.7	14.7	-10.6	34.3	138	5.3	1.09	105	20.8	40	13.1	-11.8	119	3.48	2.08	18.3	38.3	23.6	293.72	66.67	31.11	1	1	0	1
11/27/2020	80	2	7.443	34.7	50.9	23.2	-0.5	65.8	133	4	1.19	102	26.3	41	14.2	-1.4	173	3.87	0.93	7.8	35	11.8	280.32	28.23	13.17	1	0	0	0
11/27/2020	89	1	7.129	89.5	12.5	9.76	-18.9	20.8	133	5.8	0.85	102	43.2	33	10.4	-22.4	173	9.74	2.87	21.24	36.8	27.04	288.12	75.08	35.04	1	0	1	1
11/20/2020	65	1	7.377	34.6	44.8	23.7	1.1	24.5	140	4.5	1.03	104	25.4	40	13.6	1.5	223	1.87	1.17	12.3	40.5	16.8	296.99	27.63	12.89	1	0	0	0
11/23/2020	70	2	7.332	40.4	23.7	20.1	-2.6	36.7	137	4.7	1.16	104	18.9	44	16.3	-3.8	107	2.32	0.85	12.9	37.7	17.6	285.05	30.63	14.29	1	1	0	1
11/26/2020	87	1	7.409	30.7	43.5	21.6	-2.1	67.7	137	5.2	1.08	108	22.7	43	14.8	-3.6	133	1.74	2.06	7.4	34.2	12.6	286.99	33.63	15.7	1	0	0	0
11/26/2020	81	1	7.398	36.8	40.1	24.2	-1.1	78.2	127	4.4	1.23	94	20.8	49	16.8	-3.1	207	2.55	1.14	8.8	37.4	13.2	271.21	34.23	15.98	1	0	0	0
11/26/2020	80	1	7.386	47	93	26.5	2	97.1	131	4.8	1.08	100	29.3	22	7.1	2.7	221	3.37	1.87	4.5	35.8	9.3	283.09	52.85	24.67	1	0	0	0
11/24/2020	64	2	7.351	46.3	36.5	22.6	-0.5	65.4	139	4.2	1.13	106	25.8	40	13.6	-0.7	112	1.73	0.57	10.4	37.2	14.6	287.83	21.62	10.09	1	0	0	0
11/06/2020	72	1	7.385	43.5	21.6	32.2	2.6	27.8	136	6.2	1.04	103	29.9	42	14.6	2.7	233	1.26	1.03	0.8	39.2	7	290.75	34.83	16.26	0	0	0	0
11/24/2020	66	1	7.443	34.7	45.7	22.6	1.1	70.4	139	4.1	1.04	100	33.6	44	15.6	1.5	80	0.45	0.74	16.4	43.1	20.5	289.15	40.24	18.78	0	0	0	0
11/24/2020	18	1	7.365	48.9	20.5	27.3	2.5	37.8	140	3.3	1.12	104	28.9	46	14.7	2.8	100	0.87	0.65	8.7	39.3	12	291.26	34.23	15.98	0	0	0	1
11/25/2020	68	1	7.398	47.8	14.6	22.7	0.4	27.8	130	3.6	0.99	99	28.1	24	8.1	0.9	135	2.78	0.87	8.3	34.6	11.9	271.2	22.22	10.37	1	0	0	1
11/01/2020	75	2	7.192	52	12.5	18.1	-8.6	22.8	135	4.3	1.04	104	21.5	46	16.2	-8.3	201	2.47	0.98	12.9	35.3	17.2	287.87	40.24	18.78	1	0	0	0
11/30/2020	61	1	7.382	40.9	35.1	20.5	-3.1	56.2	137	3.1	1.34	100	25.2	48	16.3	-3.8	132	4.25	0.67	16.5	40.1	19.6	286.14	28.83	13.45	1	0	0	0
11/29/2020	75	1	7.406	43.2	50.6	25.4	2.5	79.9	139	3.3	1.09	107	25.7	41	14.6	2.9	95	1.38	1.55	6.6	35.3	9.9	289.18	35.44	16.54	1	0	0	1
11/10/2020	78	1	7.402	26	29	18.3	-7	55.1	136	4.7	1.38	109	16.9	51	17.2	-8.7	165	2.65	2.34	8.7	31.7	13.4	292.78	69.67	32.51	1	1	0	1
11/21/2020	72	1	7.379	40.6	31.6	23.8	2	63.7	140	3.6	1.11	105	33.1	41	14.7	3.1	96	1.03	1.09	11.2	38.6	14.8	290.44	30.63	14.29	0	0	0	0
11/20/2020	19	2	7.222	48.9	33.4	16.7	-12.4	45.7	138	3.1	1.09	104	20.1	40	13.1	-13.1	100	2.63	0.47	17.3	37.1	20.4	285.26	22.22	10.37	1	0	0	1
11/20/2020	78	1	7.369	39.8	46.3	22.9	-2.4	80.7	135	4.4	1.17	104	23	46	15.5	-2.2	482	1.75	2.21	8.1	35.4	12.5	311.49	88.29	41.2	1	0	0	0
11/20/2020	67	2	7.451	32.7	45.7	25.7	1.6	87.6	140	3.3	1.06	102	20.6	41	13.6	2.8	129	1.09	0.63	12.3	41.3	15.6	291.57	26.43	12.33	0	0	0	0
11/19/2020	57	2	7.408	45.2	23.7	23.6	1.1	45.7	135	4.1	1.13	101	24.2	42	14.6	1.4	100	0.45	0.83	10.4	38.1	14.5	279.16	21.62	10.09	0	0	0	0
11/12/2020	91	1	7.387	40.2	47.8	25.7	1.8	78.5	139	3.5	1.12	98	23.2	52	18.7	2.2	128	1.82	1.88	15.3	44.5	18.8	298.32	79.28	37	0	0	0	0
11/06/2020	82	1	7.403	37.6	25.7	26.1	2.5	43.2	141	3.8	1.33	101	28.5	46	15.1	2.7	125	0.73	1.42	13.9	43.8	17.7	293.65	28.23	13.17	0	0	0	0
11/15/2020	88	1	7.265	74.5	17.7	30.5	2.5	23.6	138	4.6	1.08	100	33.5	45	15.1	3.5	233	1.88	0.91	7.5	42.6	12.1	299.96	66.07	30.83	1	0	0	0
11/19/2020	70	2	7.439	42.9	33.3	23.7	-0.7	56.1	140	4	1.09	107	26.2	43	14.5	-1.1	113	0.37	0.81	9.3	37	13.3	295.09	52.85	24.67	1	0	0	0
11/18/2020	71	2	7.408	38.3	25.6	25.6	1.1	43.8	138	4.5	1.15	95	23.3	45	14.7	1.9	213	0.74	2.14	17.4	47.5	21.9	293.44	33.63	15.7	1	0	0	1
11/18/2020	89	1	7.338	41.5	32.7	23.5	-1.5	63.2	140	4.5	1.04	106	25.5	33	11.1	-1.7	156	1.92	1.76	10.5	38.5	15	296.98	49.85	23.26	1	0	0	1
11/17/2020	76	1	7.463	32.8	41.3	28.9	3.6	76.3	135	4.2	1.31	100	28.3	40	14.1	3.8	154	2.37	1.43	6.1	39.2	10.3	292.67	84.68	39.52	1	0	0	1
11/16/2020	68	1	7.303	36.4	44.2	23.7	0.8	56.1	140	3.3	1.18	101	29.5	40	13.5	-0.9	113	2.86	1.37	15.3	42.3	18.6	291.98	34.23	15.98	1	0	0	1
11/16/2020	58	1	7.373	45.9	32.8	25	0.6	56.7	135	4.7	1.08	107	27.2	42	13.1	1.1	116	3.73	0.83	3	32.7	7.7	282.15	34.23	15.98	1	1	0	0
11/14/2020	73	1	7.408	35.3	24.7	24.1	0.2	56.2	141	3.7	1.28	102	25.1	47	14.7	0.7	118	1.09	1.09	14.9	42.7	18.6	296.16	45.65	21.3	1	0	0	1
11/14/2020	28	2	7.337	27.6	33.9	26.1	1.1	78.6	140	4.5	1.02	104	24.6	44	13.7	1.1	121	3.01	1.31	9.9	40.5	14.4	293.33	39.64	18.5	1	0	0	1
11/11/2020	78	1	7.443	37.5	23.5	25.1	0.7	50.2	138	3.9	1.13	102	26.9	48	14.6	0.9	120	2.27	1.89	10.9	39.9	14.8	296.38	82.28	38.4	1	0	0	0
11/11/2020	69	2	7.399	40.2	34.5	24.1	0.3	67.6	140	4.1	1.09	98	26.1	49	16.3	-0.3	186	2.84	0.74	17.9	46.1	22	294.64	25.83	12.05	0	0	0	0
11/29/2020	58	2	7.355	52.9	74.3	32.1	4.1	90.4	144	4.1	1.27	103	32.6	43	12.5	4.3	113	0.83	0.71	8.9	45.1	13	301.39	42.64	19.9	0	0	0	0
11/07/2020	50	2	7.331	50.4	35.2	23.6	-2.1	67	140	4.3	1.29	100	26.3	33	10	-2.6	242	0.46	0.66	16.4	44.3	20.7	296.95	21.02	9.81	0	0	0	0
11/08/2020	58	1	7.423	35.6	44.4	26.7	3.3	70.4	135	3.6	1.03	95	23.1	42	17.2	3.6	198	0.75	0.55	13.3	43.6	16.9	283.8	16.82	7.85	0	0	0	0
11/04/2020	67	1	7.404	30.4	53.2	24.4	0.3	76.9	139	4.3	1.18	99	28.4	52	17.3	0.8	167	0.33	0.87	15.6	44.3	19.9	291.58	25.83	12.05	0	0	0	0
11/04/2020	26	2	7.388	32.9	40.4	23.6	0.9	78.9	140	4.1	1.08	100	24.2	35	13.5	0.5	114	0.98	0.43	16.4	44.1	20.5	292.44	36.64	17.1	0	0	0	0
3/20/2020	38	1	7.402	26.1	45.3	16.4	-6.1	77.7	128	4.1	1.19	96	15.8	34	12.1	-7.3	233	3.09	4.08	15.6	36.1	19.7	278.25	55.86	26.07	1	1	0	0
11/05/2020	74	1	7.464	30.3	36.4	23.1	0.5	61.4	138	4.6	1.04	101	22.5	45	15.7	-0.6	324	2.11	1.75	13.9	41.6	18.5	303.91	59.46	27.75	1	0	0	0
11/03/2020	72	2	7.365	41.2	67.2	24.5	1.1	90.2	140	4.1	1.29	100	29.9	46	15.2	1.5	100	0.93	1.01	15.5	44.1	19.6	290.96	32.43	15.14	0	0	0	0
11/03/2020	40	2	7.356	33.2	41.3	26.2	1.6	56.7	138	4	1.05	103	23.6	40	13.3	1.9	133	1.73	0.72	8.8	39	12.8	286.49	18.62	8.69	0	0	0	0
11/03/2020	69	1	7.408	40.2	31.2	23.6	0.5	66.3	136	3.5	1.14	103	22.8	48	18.1	0.8	117	0.85	0.78	9.4	36.5	12.9	284.21	34.23	15.98	1	0	0	0
12/01/2020	59	1	7.157	71.4	40.3	25.3	-3.5	59.1	130	2.7	0.45	103	25.9	48	16.3	-5.5	115	1.49	0.73	1.7	29.7	4.4	268.19	10.81	5.05	1	1	0	1
12/03/2020	49	1	7.329	41.3	33.2	26.3	1.1	60.3	135	3.9	1.26	98	22.2	33	11.8	1.8	100	0.84	0.71	10.7	40.9	14.6	279.36	22.82	10.65	0	0	0	0
04/07/2020	38	1	7.012	81.3	13.8	20.6	-3.2	31.2	137	4.7	1.02	100	36.9	37	13.1	-2.9	119	3.44	1.08	16.4	41.7	21.1	284.31	22.22	10.37	1	1	0	0
3/18/2020	26	2	7.423	30.5	36.7	21.3	-1.1	56.8	142	3.1	1.13	108	23.6	49	14.2	-1.8	183	1.07	0.66	12.7	37.1	15.8	298.27	24.62	11.49	1	1	0	0
11/30/2020	84	1	7.366	40.2	32.5	27.2	1.5	67.3	133	5.2	1.27	102	24.5	41	13.3	2.1	199	1.03	1.94	3.8	36.2	9	282.56	33.03	15.42	0	0	0	1
11/28/2020	77	2	7.439	30.5	45.1	26.1	1.8	80.3	140	3.8	1.02	102	23.2	44	14.5	1.9	133	2.97	0.76	11.9	41.8	15.7	290.09	16.22	7.57	0	0	0	1
12/01/2020	92	1	7.341	60.9	19.3	32.8	7	25.9	132	4.4	1.07	99	32.2	49	16.8	4.7	99	2.36	0.76	0.2	37.4	4.6	276.51	42.04	19.62	1	0	0	0
7/28/2020	86	1	7.448	64.1	20.2	30.4	5.6	24.7	140	4.1	1.14	100	31.8	40	12.2	4.3	103	1.02	0.71	9.6	44.1	13.7	289.33	21.62	10.09	0	0	0	0
11/28/2020	19	1	7.438	33.7	43.1	25.6	1.5	58.9	140	4	1.06	104	24.1	39	12.9	1.9	133	2.87	0.56	10.4	40	14.4	290.29	17.42	8.13	0	0	0	0
11/27/2020	55	2	7.098	78.9	12.8	18.3	-4.5	31.2	133	3.7	0.97	98	20.1	35	11.9	-3.9	99	6.93	1.13	16.7	38.7	20.4	282.91	68.47	31.95	1	1	1	0
11/27/2020	43	1	7.412	30.4	40.4	24.6	1.1	82.3	137	4.2	1.09	109	24.3	44	14.6	1.4	126	0.3	0.89	3.4	32.2	7.6	284.1	18.62	8.69	0	0	0	0
11/23/2020	53	2	7.408	36.4	28.6	25.2	2.4	44.8	137	4.8	1.06	104	25.2	36	11.6	2.7	102	1.56	1.53	7.8	37.8	12.6	285.17	33.03	15.42	0	0	0	1
06/11/2020	49	2	7.463	33.2	40.1	28.9	8.1	78.4	140	4.1	1.09	107	33.2	45	12.8	5.7	331	2.08	3.31	4.1	37.1	8.2	313	87.69	40.92	0	0	0	0
12/03/2020	69	2	7.364	35.6	44.7	19.1	-6	70.2	139	4.1	1.29	108	20.6	40	13.6	-6.2	110	2.88	0.98	11.9	35.1	16	288.72	27.63	12.89	0	0	0	0
12/03/2020	72	1	7.204	71.3	32.5	30.2	1.1	53.2	140	4.6	1.01	102	33.2	47	16.3	1.9	95	4.84	0.55	7.8	42.6	12.4	288.08	16.82	7.85	1	1	0	1
12/04/2020	38	1	7.333	51	44	24.5	0.2	75.9	138	4.1	1.14	103	28.5	42	13.5	0.6	100	2.74	0.68	10.5	39.1	14.6	286.96	32.43	15.14	0	0	0	1
12/05/2020	71	1	7.423	40.2	43.6	23.6	1.6	70.1	140	4.4	1.09	102	25.2	43	16.1	2.2	150	1.02	1.04	14.4	42.4	18.8	293.04	28.23	13.17	1	0	0	1
12/05/2020	20	1	7.308	56.2	33.1	21.8	-2.8	54.3	137	2.8	1.27	99	23.8	46	14.7	-3.5	187	2.87	0.87	16.2	40.8	19	287.59	19.22	8.97	0	0	0	0
12/06/2020	44	1	7.361	52.4	29.4	24	2.2	50.7	136	3.5	1.04	103	30.1	40	13.1	2.8	95	3.82	1.34	9	36.5	12.5	281.08	22.82	10.65	0	0	0	1
12/04/2020	90	2	6.981	76.2	19.3	20.1	-2.5	31.3	138	3.3	0.89	104	26.1	35	10.6	-2.9	81	5.66	0.89	13.9	37.3	17.2	286.61	36.64	17.1	1	0	1	1
12/07/2020	22	2	7.384	33.7	45.1	24.6	2.7	78.2	138	4.3	1.03	102	24.1	44	15.7	2.8	90	1.55	0.55	11.4	40.3	15.7	283.8	16.82	7.85	0	0	0	0
12/08/2020	56	1	7.223	58	35.1	20.2	-4	53.7	140	4.3	1.19	108	25.5	46	15.8	-4.6	256	3.61	1.48	11.8	36.3	16.1	306.74	75.08	35.04	1	0	0	0
12/08/2020	90	2	7.362	56.3	23.5	28.9	6.6	29.4	137	4.2	1.04	110	27.9	33	11.7	6.2	133	0.73	1.33	-1.9	31.2	2.3	292.6	67.27	31.39	1	0	0	1
12/08/2020	82	1	7.444	44.1	33.8	23.6	0.7	45.9	145	3.5	1.13	112	23.8	35	12.1	0.9	104	1.13	0.69	9.4	36.5	12.9	299.88	24.62	11.49	1	0	0	0
12/03/2020	87	2	7.387	37.8	55.6	26.1	2.2	87.5	137	4.5	1.19	106	24.8	40	14.5	2.6	149	1.02	1.87	4.9	35.5	9.4	292.19	59.46	27.75	1	0	0	0
12/11/2020	39	1	7.408	30.1	40.5	23.6	0.4	67.8	140	3.8	1.05	100	28.3	45	15.7	0.8	80	2.42	0.88	16.4	43.8	20.2	287.25	16.82	7.85	0	0	0	1
12/10/2020	89	2	7.442	29.8	43.6	27.3	3.7	84.3	138	3.5	1.02	106	22.9	40	13.5	2.5	187	1.38	0.64	4.7	35.5	8.2	291.19	28.83	13.45	0	0	0	0
12/11/2020	67	1	7.374	36.7	46.2	23.5	0.4	66.1	133	4.1	1.15	100	24.2	45	15.7	0.9	150	0.31	1.54	9.5	37.1	13.6	282.54	49.25	22.98	0	0	0	0
12/12/2020	94	2	7.318	62.4	54.8	23.9	-1.2	81.3	140	4.5	1.01	101	29.3	37	11.4	-1.3	162	3.09	3.13	15.1	43.5	19.6	302.61	81.68	38.12	1	0	0	1
12/01/2020	67	1	6.803	109.9	99.3	17.2	-17.2	86.7	132	2.6	0.65	105	19.9	46	15.8	-20	251	7.39	0.72	9.8	29.6	12.4	282.95	30.03	14.01	0	0	0	1
12/12/2020	47	1	7.413	34.6	44.6	23.6	2.1	67.2	138	3.5	1.16	104	25.3	49	17.8	2.6	88	0.64	1.05	10.4	37.5	13.9	284.59	22.22	10.37	1	0	0	1
12/13/2020	53	1	7.369	35.9	42.3	26.7	3.6	70.3	137	4.3	1.16	103	26.1	45	14.6	3.9	210	1.22	1.22	7.3	38.3	11.6	299.88	85.29	39.8	0	0	0	0
12/19/2020	70	2	7.503	33.6	41.6	30.2	6.9	66.8	136	3.5	1.01	114	32.1	38	12.8	8.3	149	1.38	1.09	-8.2	25.5	-4.7	287.69	44.44	20.74	1	0	0	0
12/15/2020	87	2	7.364	63.8	22.1	25.7	2.2	33.1	152	2.1	1.14	111	29.3	33	10.1	2.5	150	2.73	0.91	15.3	43.1	17.4	316.54	25.23	11.77	1	0	0	1
12/15/2020	42	1	7.348	39.3	45.1	21.9	-1.5	67.8	135	4.3	0.99	102	23.5	46	16.5	-1.8	128	4.23	0.76	11.1	37.3	15.4	280.81	22.22	10.37	0	0	0	1
6/29/2020	85	2	7.439	36.2	39.1	26.7	3.6	70.8	140	4.1	1.08	104	22.8	34	12.1	4.1	198	2.85	1.08	9.3	40.1	13.4	299.81	52.85	24.67	0	0	0	0
12/18/2020	92	1	7.466	53.2	12.9	30.2	6.7	23.6	131	4.5	0.97	90	35.7	41	13.1	6.1	133	1.98	0.93	10.8	45.5	15.3	274.09	28.23	13.17	1	0	0	0
12/19/2020	86	2	7.319	56	26.1	25.1	1.1	51.3	135	4.2	1.16	101	28.4	45	14.7	1.6	92	0.45	0.67	8.9	38.2	13.1	279.82	28.23	13.17	0	0	0	1
12/19/2020	85	2	7.345	41	33.7	23.6	-0.5	66.2	140	4.6	0.89	110	29.5	31	9.1	-0.8	233	1.63	1.09	6.4	34.6	11	297.65	28.23	13.17	1	0	0	1
03/09/2020	73	1	7.311	32.9	56.7	18.1	-8	77.7	156	6.2	1.13	100	19.4	51	16.9	-5.9	301	2.74	7.86	37.9	62.2	44.1	355.05	157.96	73.72	1	1	0	0
04/02/2020	72	2	7.081	21.5	48.9	14.1	-17.8	71.4	140	4.1	0.89	103	17.4	40	12.3	-12.7	199	4.57	2.78	22.9	41.1	27	303.47	74.47	34.76	1	1	0	0
4/20/2020	60	2	7.333	121.4	13.8	23.1	2.3	27.8	133	3.6	0.85	110	35.8	33	8.9	2.1	154	7.24	1.75	-0.1	26.6	3.5	279.16	27.63	12.89	1	1	1	1
12/04/2020	56	2	7.438	32.1	44.3	24.6	2.7	77.5	139	4.2	1.23	102	24.3	42	14.7	2.6	100	0.38	0.68	12.4	41.2	16.6	287.26	22.22	10.37	0	0	0	1
12/05/2020	76	2	7.409	37.4	41.2	23.2	1.1	64.9	139	4.2	1.07	103	22.9	37	12.1	1.9	125	1.08	1.12	12.8	40.2	17	288.75	22.82	10.65	1	1	0	1
12/04/2020	73	1	7.327	67.4	34.6	23.7	1.8	55.6	133	4.7	1.04	95	26.9	38	12.4	1	200	2.86	0.75	14.3	42.7	19	279.81	16.22	7.57	1	0	0	0
12/03/2020	63	1	7.399	29.9	37.5	26.6	2.8	77.2	139	4.5	1.19	103	22.8	43	14.6	2.9	85	0.47	0.99	9.4	40.5	13.9	285.22	15.02	7.01	0	0	0	0
12/02/2020	49	1	7.346	22.5	54.3	20.2	-2.1	84.5	140	3.5	1.03	104	19.5	44	15.8	-2.6	120	2.22	1.06	15.8	39.5	19.3	290.37	22.22	10.37	0	0	0	1
12/06/2020	44	2	7.408	30.3	41.2	27.9	3.8	66.5	137	3.6	0.95	104	26.4	31	11.6	4.1	144	0.93	0.77	5.1	36.6	8.7	286.6	27.63	12.89	0	0	0	0
12/06/2020	56	2	7.366	34.2	47.2	24.2	1.2	67.2	139	5.2	1.12	103	24.3	39	12.7	1.6	97	1.13	0.45	11.8	41.2	17	285.99	15.62	7.29	1	0	0	1
12/10/2020	48	1	7.462	30.7	43.2	26.7	2.2	78.2	140	3.9	1.05	100	26.8	40	12.5	2.8	103	0.76	0.76	13.3	43.9	17.2	290.23	27.03	12.61	0	0	0	0
12/10/2020	77	2	7.452	36.7	45.6	25.7	3.1	77.7	131	3.3	1.15	93	26.3	41	13.8	3.4	93	2.12	1.22	12.3	41.3	15.6	270.87	22.22	10.37	1	0	0	1
12/10/2020	73	1	7.299	40.2	33.2	22.1	-1.1	47.8	136	3.7	1.05	105	20.7	42	14.5	-1.6	106	11.23	0.91	8.9	34.7	12.6	282.29	26.43	12.33	0	0	0	1
12/17/2020	85	2	7.442	34.2	75.6	21.8	-1.6	90.4	138	3.5	0.97	106	21.6	36	12.1	-2.5	186	2.97	0.87	10.2	35.5	13.7	290.04	22.22	10.37	1	1	0	0
12/31/2020	79	1	7.418	33.7	50.6	24.7	0.6	78.4	136	3.4	1.09	100	22.9	42	15.6	0.7	116	1.84	1.07	11.3	39.4	14.7	282.85	26.43	12.33	0	0	0	1
12/30/2020	73	1	7.421	40.2	37.8	23.1	1.1	66.9	138	4.1	1.22	102	28.8	47	16.8	1.6	122	2.45	0.98	12.9	40.1	17	290.19	44.44	20.74	1	0	0	0
12/29/2020	43	1	7.352	33.8	50.2	22.9	0.5	55.7	140	4.1	1.03	105	26.3	44	15.1	0.7	294	0.85	0.93	12.1	39.1	16.2	300.54	25.23	11.77	0	0	0	1
12/29/2020	77	1	7.462	40.2	54.3	24.7	0.4	87.4	135	3.9	1.14	110	22.3	40	12.9	0.6	83	2.87	0.81	0.3	28.9	4.2	277.41	16.82	7.85	1	0	0	1
11/17/2020	87	2	7.123	104.5	23.6	23.7	1.1	34.7	135	5.6	1.33	97	36.8	37	11.3	1.6	223	2.53	2.67	14.3	43.6	19.9	292.5	60.66	28.31	1	0	0	0
12/21/2020	71	2	7.333	46.7	56.1	24.6	-1.2	80.8	137	3.8	1.08	105	25.4	42	14.5	-1.1	140	3.72	0.55	7.4	35.8	11.2	286.38	27.63	12.89	0	0	0	0
12/20/2020	28	1	7.341	33.8	31.2	23.7	2.1	67.1	146	4.2	0.97	110	21.6	43	15.7	1.7	90	2.19	1.09	12.3	40.2	16.5	301.4	26.43	12.33	1	1	0	1
12/22/2020	50	1	7.409	37.6	43.2	25.8	1.1	87.3	145	4.3	1.09	105	26.4	44	14.7	1.4	99	2.09	0.84	14.2	44.3	18.5	299.1	21.62	10.09	1	0	0	1
12/26/2020	80	1	7.452	40.2	33.5	26.7	2.2	66.1	140	4.4	1.13	102	25.3	45	14.5	2.4	90	0.65	1.22	11.3	42.4	15.7	292.81	46.85	21.86	0	0	0	0
12/26/2020	79	2	7.134	31.5	15.8	14.3	-10.9	44.4	135	3.6	1.07	103	14.3	46	15.6	-13.5	480	5.67	1.31	17.7	35.6	21.3	305.58	53.45	24.95	1	1	0	0
12/25/2020	56	2	7.331	52	22	23.6	0.6	32.5	140	4.1	1.22	106	29	44	12.5	1.5	94	1.44	0.65	10.4	38.1	14.5	288.93	22.22	10.37	1	0	0	1
12/25/2020	51	1	7.423	44.5	47.8	25.7	3.4	66.8	136	3.7	1.01	100	30.1	47	16.1	3.3	105	2.17	0.86	10.3	39.7	14	282.94	30.63	14.29	0	0	0	0
12/24/2020	75	2	7.388	33.6	44.1	27.2	3.7	70.6	139	3.8	1.22	109	28.4	35	12.1	4.1	116	1.33	0.65	2.8	33.8	6.6	288.55	24.62	11.49	0	0	0	1
12/28/2020	38	1	7.444	36.1	45.4	25.6	2.6	81.4	135	4.9	1.08	105	26.5	49	16.1	2.8	92	0.83	0.77	4.4	34.9	9.3	280.22	30.63	14.29	0	0	0	1
09/05/2020	61	2	7.354	55.8	34.3	25.7	1.5	61.4	144	4.1	1.17	102	33.2	46	14.7	2.5	111	3.65	0.54	16.3	46.1	20.4	297.87	22.22	10.37	1	0	0	1
12/27/2020	92	1	7.439	34.7	55.1	24.7	1.1	89.3	131	3.6	0.99	109	24.2	37	12.1	1.5	113	2.98	0.64	-2.7	25.6	0.9	271.48	19.22	8.97	1	0	0	1
12/28/2020	85	2	7.355	36.5	34.6	22.6	-1.5	54.4	133	4.6	1.09	102	23.7	41	14.6	-1.7	188	1.87	0.71	8.4	35.6	13	279.05	15.62	7.29	1	0	0	1
12/13/2020	84	1	7.351	57.9	23	31.3	5.5	35.1	141	4.7	1.11	102	30.9	53	18.1	3.3	85	2.57	1.27	7.7	43.7	12.4	292.93	37.24	17.38	0	0	0	0
12/11/2020	45	1	7.409	34.6	45.7	22.8	-0.4	49.6	138	3.4	1.08	102	24.1	38	13.5	-1.1	144	1.32	0.75	13.2	39.4	16.6	288.6	27.63	12.89	0	0	0	0
12/11/2020	53	2	7.424	40.1	45.7	23.6	0.4	54.3	140	4.1	1.18	103	26.3	36	12.1	0.3	131	0.99	0.57	13.4	41.1	17.5	291.98	28.23	13.17	0	0	0	1
06/03/2020	96	2	7.307	66.7	28.4	20.5	-3.7	49.5	133	5.6	1.01	98	21.6	41	15.1	-3.1	199	5.09	3.14	14.5	40.6	20.1	288.17	66.67	31.11	1	0	1	0
12/20/2020	81	2	7.428	36.7	47.8	24.6	1.2	66.4	140	4.5	1.14	102	25.6	43	14.6	1.3	99	1.34	0.79	13.4	42.5	17.9	289.7	25.23	11.77	1	0	0	0
1/24/2020	52	1	7.421	41.4	19.5	26.9	5.1	30.5	127	5.3	1.34	109	32.6	45	15.7	5.7	275	3.01	0.71	-8.9	23.3	-3.6	273.08	22.82	10.65	1	0	0	0
12/22/2020	79	2	7.439	36.3	44.1	24.7	2.1	60.7	134	3.9	1.02	100	23.7	41	14.1	2.6	98	0.31	0.78	9.3	37.9	13.2	277.35	23.42	10.93	0	0	0	1
4/25/2020	66	1	7.145	67.2	18.6	18.4	-12.1	33.3	140	4.4	0.89	104	15.6	44	12.7	-14.5	221	6.45	2.45	17.6	40.4	22	297.08	28.83	13.45	1	0	1	1
12/22/2020	19	1	7.409	33.7	44.1	26.7	3.3	90.4	138	4.6	1.09	103	25.6	43	12.5	1.9	100	0.82	0.81	8.3	39.6	12.9	285.26	22.22	10.37	0	0	0	0
12/21/2020	25	1	7.412	38	86	24.7	-1.1	96.5	140	3.8	1.01	100	24.7	45	15.7	-1.3	133	3.81	0.78	15.3	43.8	19.1	292.29	29.43	13.73	1	0	0	1
05/02/2020	93	2	7.439	45.7	33.5	25.7	1.6	66.9	137	4.9	1.28	105	30.2	34	12.1	1.9	188	2.08	2.07	6.3	36.9	11.2	296.56	72.67	33.91	1	0	0	0
12/10/2020	34	1	7.377	36.1	40.4	22.9	-0.6	70.7	140	3.9	1.07	99	24.8	46	16.7	-0.3	100	0.56	1.02	18.1	44.9	22	289.46	23.42	10.93	0	0	0	0
12/11/2020	52	1	7.347	31.2	44.8	26.1	1.8	83.5	137	4.5	1.02	107	26.1	43	14.5	2.2	89	2.81	1.38	3.9	34.5	8.4	285.55	39.64	18.5	1	0	0	0
12/11/2020	76	1	7.355	36.3	39.3	25.1	1.1	56.7	140	4.1	1.18	105	24.7	42	14.9	1.4	168	3.09	0.55	9.9	39.1	14	293.14	22.82	10.65	1	0	0	1
05/04/2020	86	2	7.379	30.2	38.5	28.9	4.7	67.2	135	4.7	1.05	100	28.9	37	10.9	5.7	174	2.93	2.09	6.1	39.7	10.8	286.57	41.44	19.34	1	0	0	1
12/11/2020	73	2	7.351	46.1	49.4	24.3	-0.5	93.2	144	4	1.03	105	25.1	36	14.7	-0.6	123	0.84	0.72	14.7	43	18.7	297.24	14.41	6.73	1	0	0	1
12/11/2020	27	2	7.302	30.2	48.2	22.6	-2.1	87.3	135	3.9	1.12	110	24.5	47	16.7	-0.6	113	3.38	0.66	2.4	28.9	6.3	280.18	23.42	10.93	1	0	0	0
01/01/2021	83	1	7.448	45.1	33.6	27.9	3.7	63.2	144	4.9	1.21	106	26.9	37	11.1	4.7	90	0.38	1.43	10.1	42.9	15	297.7	28.23	13.17	0	0	0	1
12/31/2020	72	2	7.392	41.7	48.1	25.4	0.5	83.1	142	3.7	1.16	106	25.2	42	14.3	0.3	192	2.36	0.68	10.6	39.7	14.3	301.47	40.84	19.06	1	0	0	0
12/31/2020	18	1	7.291	51.7	37.2	24.9	-1.6	63.5	142	3.4	1.12	109	25.1	47	15.8	-2.5	103	3.21	0.82	8.1	36.4	11.5	294.93	31.23	14.57	0	0	0	1
12/18/2020	85	1	7.295	57.8	27.3	24.3	-1.1	58.3	140	4.2	1.04	105	24.3	44	12.5	-1.8	115	3.36	1.74	10.7	39.2	14.9	290.09	22.22	10.37	1	0	0	1
12/17/2020	52	1	7.182	67.8	18.4	12.6	-16.7	34.6	143	3.3	1.18	104	19.2	45	15.8	-15.2	68	2.56	1.66	26.4	42.3	29.7	297.49	46.25	21.58	1	0	0	0
12/16/2020	39	1	7.438	33.8	44.1	26.1	1.8	87.3	142	4.1	1.02	108	22.2	44	14.3	1.9	136	1.13	1.09	7.9	38.1	12	298.26	40.24	18.78	0	0	0	0
12/15/2020	93	1	7.459	40.2	34.3	23.7	1.1	56.7	136	5.2	1.18	102	26.8	26	8.8	1.3	128	2.08	1.34	10.3	39.2	15.5	286.02	41.44	19.34	0	0	0	0
12/14/2020	51	1	7.388	34.6	45.6	27.8	3.1	87.5	136	4.1	1.01	102	24.7	40	13.7	4.7	173	1.03	0.79	6.2	38.1	10.3	289.92	49.85	23.26	1	0	0	0
12/14/2020	67	2	7.444	32.9	39.4	23.7	-0.5	46.7	138	4.3	0.98	101	26.5	44	16.2	-0.8	117	0.34	0.89	13.3	41.3	17.6	286.4	23.42	10.93	0	0	0	0
12/30/2020	88	1	7.349	54.6	24.6	26.3	4.1	40.9	138	4.2	1.18	97	33.2	42	14.1	5.6	146	0.89	1.34	14.7	45.2	18.9	294.52	62.46	29.15	1	0	0	0
12/30/2020	83	2	7.381	45.1	33.6	25.1	3.3	65.7	139	4.1	0.95	104	31.5	34	11.3	4.1	185	1.89	0.65	9.9	39.1	14	292.68	26.43	12.33	1	0	0	1
12/31/2020	72	1	7.486	33.5	52.6	29.4	6.7	87.8	133	3.8	1.12	99	28.2	39	13.1	5.4	166	2.76	0.63	4.6	37.8	8.4	283.13	47.45	22.14	1	0	0	0
12/05/2020	73	2	7.245	40.5	36.4	17.2	-7.4	55.2	138	5.5	1.01	111	19.2	35	11.5	-6.2	85	1.66	3.94	9.8	32.5	15.3	295.44	88.29	41.2	1	0	0	0
12/31/2020	70	1	7.118	52.4	24	17	-12.4	26.6	139	6.1	1.16	104	18.1	50	16.8	-12.8	135	10.29	1.38	18	41.1	24.1	289.6	24.62	11.49	1	1	0	1
01/02/2021	87	2	7.309	47.4	22.5	22.2	-3.6	34.6	140	5.2	1.03	108	26.3	27	10.1	-6.9	28	2.33	0.54	9.8	37.2	15	285.36	22.82	10.65	1	0	0	1
01/03/2021	72	2	7.311	44.5	64.3	27.3	1.9	77.6	140	4.2	0.78	105	30.6	43	14.7	1.9	133	1.99	0.66	7.7	39.2	11.9	292.09	28.23	13.17	1	0	0	1
01/03/2021	37	1	7.409	33.6	44.1	27.3	2.9	80.1	138	3.3	0.93	100	22.9	44	14.2	2.3	115	3.09	0.81	10.7	41.3	14	286.49	24.62	11.49	1	0	0	0
01/03/2021	53	1	7.384	43.3	40.6	25.8	1.2	70.2	135	4.3	0.99	101	25.8	34	11.7	1.5	111	0.88	0.57	8.2	38.3	12.5	279.47	19.82	9.25	1	0	0	0
01/04/2021	67	1	7.414	43.2	36.7	27.8	2.8	57.8	140	4.4	1.12	103	26.1	43	15.5	2.9	152	0.81	1.95	9.2	41.4	13.6	298.86	62.46	29.15	1	0	0	1
01/05/2021	57	2	7.423	36.6	51.4	24.3	-0.8	70.2	138	3.7	1.17	107	25.2	44	14.3	-0.7	77	1.83	0.55	6.7	34.7	10.4	285.08	28.83	13.45	0	0	0	0
01/05/2021	64	1	7.284	44.6	32.6	20.7	-6	52.2	141	3.6	0.94	104	22.1	47	16.3	-6	127	5.56	1.07	16.3	40.6	19.9	293.76	28.23	13.17	1	0	0	0
01/06/2021	46	1	7.603	21.4	46.8	29.5	3.9	84.3	136	3.1	1.17	102	20.4	46	15.1	1.9	130	2.84	1.19	4.5	37.1	7.6	284.03	28.83	13.45	0	0	0	0
01/06/2021	68	1	7.231	32.4	36.1	14.5	-12	57.7	130	5.2	1.07	102	15.3	32	10.1	-13.2	129	9.34	11.32	13.5	33.2	18.7	284.98	106.91	49.89	1	1	1	0
01/07/2021	18	2	7.134	31.7	48.4	10.7	-18.4	71.7	138	4	1.3	112	12	55	18.7	-17.2	328	1.84	0.74	15.3	30	19.3	301.03	40.84	19.06	1	0	0	1
01/08/2021	88	2	7.285	47.1	30.3	20.6	-4.7	66.3	154	3.5	0.65	120	25.7	31	10.1	-5.2	134	2.08	1.43	13.4	37.5	16.9	322.15	40.24	18.78	1	0	0	0
01/08/2021	57	1	7.325	45.7	40.1	23.5	-0.5	66.7	140	3.5	1.14	104	24.7	48	16.2	-0.8	69	1.87	0.84	12.5	39.5	16	291.54	46.25	21.58	1	0	0	0
01/08/2021	86	2	7.287	46.8	30.4	16.7	-7.7	55.7	140	4.5	1.12	106	26.2	38	12.1	-6.8	103	1.49	1.28	17.3	38.5	21.8	293.53	46.85	21.86	1	0	0	0
01/08/2021	86	2	7.444	36.5	19.4	23.2	-1.8	33.5	141	4	1.04	111	25.3	20	6.1	-1.3	183	1.68	0.81	6.8	34	10.8	296.97	28.83	13.45	1	0	1	0
01/08/2021	59	1	7.342	56.7	33.8	24.6	1.1	68.1	141	4.2	1.13	102	29.4	45	15.7	1.9	170	2.88	0.61	14.4	43.2	18.6	299.25	46.85	21.86	0	0	0	0
01/09/2021	40	1	6.987	34.4	44.6	13.2	-12.7	67.2	134	6.6	1.29	100	18.4	40	12.5	-13.5	223	12.34	0.87	20.8	40.6	27.4	284.99	27.63	12.89	1	1	1	1
01/09/2021	51	2	7.437	35.4	53.7	23.1	-1.2	60.4	138	4	1.08	109	22.1	45	15.7	-1.8	156	0.91	0.76	5.9	33	9.9	287.47	16.82	7.85	1	0	0	0
01/10/2021	82	1	7.384	54.3	20.1	27.4	3.3	32.7	141	4.2	1.01	110	33.9	48	16.3	3.1	136	1.88	1.08	3.6	35.2	7.8	299.97	62.46	29.15	1	0	0	0
01/10/2021	54	1	7.386	35.7	45.3	23.1	0.6	60.8	136	3.5	1.19	106	24.1	49	16.4	0.8	112	3.12	1.32	6.9	33.5	10.4	283.73	33.03	15.42	1	0	0	1
01/11/2021	51	2	7.327	50.3	30.4	22.3	-0.6	45.7	138	3.8	0.95	104	28.1	42	13.5	-0.8	113	1.94	0.43	11.7	37.8	15.5	287.18	29.43	13.73	1	0	0	0
01/11/2021	48	2	7.389	34.5	44.1	23.9	0.4	56.8	136	4.9	1.19	100	24.2	42	15.6	0.7	132	3.09	0.58	12.1	40.9	17	287.04	46.25	21.58	0	0	0	0
01/11/2021	22	1	7.388	40.3	38.2	26.3	1.2	60.4	142	3.8	1.01	105	24.1	50	18.3	0.2	100	2.76	0.99	10.7	40.8	14.5	297.86	49.85	23.26	0	0	0	0
01/11/2021	19	2	7.467	69.4	72.7	41.2	17	78.3	141	5	1.12	105	27.9	20	6.5	18.4	87	2.09	0.89	-5.2	41	-0.2	291.74	29.43	13.73	1	0	0	1
01/11/2021	77	1	7.442	35.2	30.4	23.7	1.1	44.2	141	3.3	1.07	99	26.3	37	12.8	1.3	147	1.05	1.21	18.3	45.3	21.6	294.27	24.62	11.49	0	0	0	0
1/31/2021	79	1	7.386	40.5	35.3	24.3	-0.7	67	139	4.5	1.2	102	24.3	59	20	-0.7	147	5.12	1.04	12.7	41.5	17.2	293.37	43.24	20.18	1	1	1	0
1/31/2021	58	1	7.191	48.3	40.8	18.5	-9.7	63.7	136	2.5	0.65	106	19.4	43	14.7	-9.8	114	6.88	0.89	11.5	32.5	14	282.94	27.63	12.89	1	0	0	1
01/12/2021	79	1	7.432	35.3	46.1	22.6	-2.5	81.7	140	3.4	1.09	108	22.8	52	15.7	-3.1	135	1.32	1.72	9.4	35.4	12.8	291.6	24.62	11.49	1	0	0	0
01/12/2021	52	1	7.354	43.7	45.7	26.4	2.1	68.7	140	3.5	1.26	99	28.9	48	14.3	2.1	80	4.73	0.83	14.6	44.5	18.1	291.75	43.84	20.46	0	0	0	1
1/13/2021	76	2	6.908	46.7	12.1	16.7	-7.9	32.4	139	4.1	0.63	100	17.2	18	6.8	-8.9	113	12.41	1.14	22.3	43.1	26.4	288.88	27.63	12.89	1	1	1	1
1/13/2021	56	1	7.357	47.2	23.5	22.6	-2.1	52.4	138	4.1	1.17	105	25.1	45	15.8	-2.6	99	2.29	0.56	10.4	37.1	14.5	285.3	22.82	10.65	0	0	0	1
1/13/2021	47	1	7.351	40.5	42.4	26.7	3.2	69.9	136	4.1	0.89	103	27.4	17	6.1	2.8	209	2.78	0.76	6.3	37.1	10.4	286.91	19.82	9.25	1	0	0	0
12/03/2020	73	1	7.202	57.8	32.2	27.7	2.1	67.8	128	4.7	1.09	98	30.6	48	16.9	2.1	653	2.98	1.45	2.3	34.7	7	306.89	87.69	40.92	0	0	0	0
1/16/2021	41	1	7.385	40.3	24.7	25.1	1.1	37.2	137	3.3	1.23	104	28.4	42	14.7	1.7	89	1.76	0.56	7.9	36.3	11.2	282.75	22.82	10.65	1	0	0	1
1/16/2021	47	1	7.423	30.4	24.1	16.4	-5.8	39.5	130	3.6	1.03	100	17.8	48	16.8	-6	91	3.88	1.33	13.6	33.6	17.2	269.76	28.23	13.17	0	0	0	1
1/16/2021	21	2	7.358	40.4	40.2	26.8	2.6	63.2	139	3.8	1.05	110	28.5	42	14.6	1.1	133	1.35	0.59	2.2	32.8	6	290.59	31.23	14.57	0	0	0	1
1/30/2021	82	1	7.212	37.1	44.6	16.7	-6.8	66.3	124	6.2	0.89	97	14.7	34	11.6	-8	133	3.34	2.76	10.3	33.2	16.5	268.9	81.08	37.84	1	0	0	1
1/19/2021	78	1	7.413	40.4	38.3	25.5	0.7	58.8	138	3.8	1.05	100	26.6	52	18.2	0.8	113	1.89	1.28	12.5	41.8	16.3	290.09	46.85	21.86	1	0	0	0
1/31/2021	42	2	7.209	53.8	13.9	21.2	-4.8	23.3	139	3.6	0.93	112	23.1	44	14.6	-4.8	149	3.76	0.88	5.8	30.6	9.4	290.18	23.42	10.93	1	1	0	0
1/31/2021	71	1	7.432	33.7	54.3	22.9	-3	69.8	130	3.1	1.08	103	23.9	40	14.5	-3.2	130	2.09	0.94	4.1	30.1	7.2	271.63	26.43	12.33	1	0	0	0
1/28/2021	71	2	7.421	42.9	22.9	30.2	5.7	43.9	140	4	1.35	101	33.8	44	14.9	5.2	100	2.98	0.41	8.8	43	12.8	293.36	46.85	21.86	1	0	0	1
1/27/2021	80	2	7.421	40.6	25.3	25.4	5.1	50.5	130	3	1.13	93	30.2	33.1	13.1	6.1	124	1.34	0.49	11.6	40	14.6	271.59	28.23	13.17	1	0	0	0
1/27/2021	31	1	7.387	40.4	35.8	24.2	1.9	67.3	139	4.3	1.07	101	24.6	53	18.9	1.9	93	1.82	0.91	13.8	42.3	18.1	286.87	22.22	10.37	1	0	0	0
1/26/2021	85	2	7.286	40.5	16.5	22.4	-2.1	40.8	127	4.7	1.14	98	21.6	38	13.6	-3.9	151	2.27	1.32	6.6	33.7	11.3	268.19	34.83	16.26	1	0	0	0
1/26/2021	75	1	7.098	38.4	40.3	17.9	-6.7	65.4	138	4	1.02	104	18.3	28	10.4	-6.8	184	6.88	0.76	16.1	38	20.1	291.03	28.83	13.45	1	0	0	1
1/26/2021	78	2	7.354	34.6	44.3	21.7	-1.7	70.3	140	3.8	1.13	103	22.9	42	14.7	-2.3	166	2.86	0.48	15.3	40.8	19.1	294.13	29.43	13.73	0	0	0	1
1/18/2021	73	2	7.184	76.3	23.6	23.2	-1.9	38.6	145	4.1	1.01	112	30.7	39	10.8	0	139	4.41	0.94	9.8	37.1	13.9	308.13	62.46	29.15	1	1	0	1
1/26/2021	53	1	7.289	56.3	33.1	20.6	-3.8	46.8	140	4.3	1.18	105	24.8	52	13.6	-2.5	138	2.76	1.08	14.4	39.3	18.7	292.97	31.83	14.86	1	0	0	0
1/25/2021	45	2	7.308	43.6	39.5	23.6	1.7	57.9	134	4	1.05	103	22.8	16	6.3	2.1	117	5.87	1.09	7.4	35	11.4	279.71	31.23	14.57	1	0	0	0
1/24/2021	70	1	7.389	33.8	32.5	20.9	-3.1	49.6	140	3.3	1.14	109	24.1	28	9.1	-3	102	1.32	1.07	10.1	34.3	13.4	290.47	28.83	13.45	1	0	0	0
1/24/2021	64	1	7.402	38.4	54.8	28.4	3.8	81.2	137	3.8	1.33	99	27.3	40	13.6	3.8	142	1.13	1.03	9.6	41.8	13.4	285.49	21.62	10.09	1	0	0	1
1/24/2021	50	1	7.444	38.4	44.1	23.7	1.2	69.9	140	4.2	1.06	104	24.6	47	13.7	1.3	100	0.68	0.83	12.3	40.2	16.5	290.26	28.23	13.17	0	0	0	0
1/28/2021	84	2	7.468	40.5	35.8	26.9	4.1	56.2	139	3	0.99	98	28.9	47	15.2	4.6	131	1.99	0.59	14.1	44	17.1	292.08	40.84	19.06	1	0	0	1
1/21/2021	74	1	7.408	33.7	31.6	22.1	-1	60.6	133	4.2	1.08	103	23.7	41	15.1	-1.5	187	1.05	0.98	7.9	34.2	12.1	281.19	28.83	13.45	0	0	0	1
1/21/2021	52	1	7.387	40.2	51.3	27.8	3.7	78.8	139	4	1.13	104	29.4	40	12.1	4.7	90	1.84	1.06	7.2	39	11.2	287.7	28.23	13.17	1	0	0	0
1/20/2021	78	1	7.408	35.7	43.2	23.6	-2.4	55.5	139	4.2	1.03	107	22.9	35	11.8	-3.7	113	1.74	1.66	8.4	36.2	12.6	288.98	28.23	13.17	1	0	0	1
1/18/2021	44	2	7.388	43.5	30.5	26.2	1.2	57.4	142	3.7	1.19	103	26	45	15.2	0.8	116	2	0.71	12.8	42.7	16.5	294.65	25.23	11.77	1	0	0	0
1/23/2021	68	2	7.408	42.7	33.6	27.6	2.1	60.3	139	4.3	1.02	103	25.3	38	12.4	2.1	121	2.68	0.59	8.4	40.3	12.7	291.53	40.84	19.06	1	1	0	1
1/23/2021	63	1	7.429	42.6	33.6	25.7	1.6	58.8	138	3.5	1.01	100	26.9	47	17.3	1.3	109	4.56	0.93	12.3	41.5	15.8	287.96	35.44	16.54	1	1	0	1
1/25/2021	84	2	7.301	37.6	45.3	20.1	-2.8	68.9	140	5.4	1.09	107	19.4	28	8.9	-3.6	103	3.07	0.73	12.9	38.4	18.3	294.13	50.45	23.54	1	0	0	0
1/27/2021	72	2	7.375	40.3	47.5	23.6	0.3	56.7	137	5.2	1	99	26.9	30	10.3	-0.4	700	3.09	1.14	14.4	43.2	19.6	325.4	75.08	35.04	1	0	0	0
1/27/2021	74	1	7.087	45.4	33.5	19.7	-4.6	45.8	140	4.5	0.79	104	20.5	43	14.7	-4.1	91	1.63	3.09	16.3	40.5	20.8	303.57	111.11	51.85	1	0	0	1
1/29/2021	45	1	7.439	34.7	44.3	25.6	2.6	68.2	140	4.4	0.88	109	24.6	46	16.9	2.9	118	6.49	1.08	5.4	35.4	9.8	292.76	37.24	17.38	1	1	0	1
02/03/2021	95	2	7.286	73.4	50.2	26.4	3.1	77.2	140	6.1	1.17	104	32.5	39	12.2	3.5	144	1.55	0.74	9.6	42.1	15.7	291.8	22.82	10.65	1	0	0	1
1/28/2021	19	2	7.438	30.6	56.7	23.2	0.3	80.4	135	4.5	1.08	104	22.6	42	14.5	0.6	113	0.87	0.64	7.8	35.5	12.3	279.88	21.62	10.09	0	0	0	1
1/29/2021	78	1	7.407	33.6	41.3	28.4	5.5	67.1	140	3.8	1.14	109	27.4	44	15.6	3.3	126	0.81	1.27	2.6	34.8	6.4	289.9	17.42	8.13	1	0	0	0
12/31/2020	69	2	7.399	45.6	34.6	26.9	3.1	70.2	141	3.8	1.05	102	24.7	47	16.7	2.8	112	1.33	0.75	12.1	42.8	15.9	292.13	23.42	10.93	0	0	0	0
12/28/2020	54	2	7.403	45.5	22.6	30.4	6.9	44.7	142	3.1	1.09	107	28.9	43	13.7	7.2	150	1.09	2.54	4.6	38.1	7.7	302.14	58.86	27.47	1	0	0	0
12/28/2020	52	2	7.467	23.7	44.5	27.8	3.7	70.2	138	3.8	1.02	100	20.1	40	14.8	3.2	155	2.38	0.82	10.2	41.8	14	288.52	23.42	10.93	0	0	0	1
12/28/2020	80	2	7.399	40.2	33.8	25.7	2.1	56.7	139	4.2	1.31	99	28.9	33	10.5	3.1	100	0.93	0.72	14.3	44.2	18.5	288.36	28.83	13.45	1	0	0	0
12/26/2020	59	1	7.422	38.4	39.2	27.8	4.6	68.8	140	4.5	1.09	102	30.2	47	16.7	4.8	92	2.88	0.67	10.2	42.5	14.7	292.82	46.25	21.58	1	0	0	0
12/23/2020	48	2	7.443	30.6	45.2	26.7	3.3	70.3	138	3.8	1.02	100	31.4	44	15.9	2.8	155	1.04	0.48	11.3	41.8	15.1	287.41	16.82	7.85	0	0	0	1
12/22/2020	35	1	7.282	48.5	24.3	19.1	-3.9	39.9	147	3.3	0.91	117	23.3	48	18.3	-4.8	82	6.28	0.66	10.9	33.3	14.2	302.36	22.82	10.65	1	1	1	0
12/24/2020	71	1	6.879	94.3	15.7	18.4	-6.6	33.6	140	4.6	0.63	101	15.4	42	14.5	-6.1	120	9.76	2.54	20.6	43.6	25.2	299.78	78.68	36.72	1	0	0	0
12/24/2020	66	1	7.433	38.5	44.2	23.8	2.1	56.1	136	4.5	1.14	105	23.2	43	14.8	2.8	112	0.79	0.88	7.2	35.5	11.7	283.43	31.23	14.57	1	0	0	0
12/25/2020	79	2	7.528	30.5	34.3	24.8	2.1	60.3	135	4.2	1.12	103	27.2	33	11.9	2.4	198	1.28	1.02	7.2	36.2	11.4	288.21	43.24	20.18	1	0	0	1
12/24/2020	58	1	7.424	28.5	38.9	27.8	3.8	70.2	140	4.2	1.27	100	30.4	45	15.8	3.1	69	1.69	1.09	12.2	44.2	16.4	287.54	22.22	10.37	0	0	0	1
12/23/2020	47	1	7.401	32.8	40.3	26.1	2.2	55.8	138	4.1	1.07	101	24.8	40	12.5	2.6	101	0.86	0.81	10.9	41.1	15	285.42	22.82	10.65	0	0	0	0
12/23/2020	46	1	7.388	40.4	38.5	22.5	0.4	47.9	140	3	1.04	110	20.6	47	16.9	0.8	90	1.14	0.51	7.5	33	10.5	289.6	27.63	12.89	0	0	0	0
12/21/2020	50	1	7.365	42.3	23.7	22.7	-1.1	44.7	140	5.2	1.12	109	24.2	47	15.7	-1.4	111	2.06	1.66	8.3	36.2	13.5	290.97	28.83	13.45	1	0	0	1
1/15/2021	48	1	7.386	42.5	64.3	23.3	0.7	80.2	135	4.8	1.02	103	22.7	44	13.7	0.7	103	1.09	0.95	8.7	36.8	13.5	279.53	22.82	10.65	1	0	0	0
1/14/2021	72	1	7.438	39.5	43.2	26.8	1.6	70.3	134	4.5	1.19	108	26.1	50	18.3	1.8	91	2.73	1.09	-0.8	30.5	3.7	281.46	50.45	23.54	1	0	0	0
1/13/2021	59	1	7.358	33.4	43.6	25.1	0.8	56.8	135	4.1	1.03	100	23.1	57	21.3	0.9	167	3.07	1.78	9.9	39.1	14	284.08	28.83	13.45	0	0	0	1
1/13/2021	73	1	7.466	23.7	44.1	28.9	4.8	83.2	137	5.2	1.01	100	16.9	40	12.3	4.8	101	1.92	0.89	8.1	42.2	13.3	287.52	47.45	22.14	0	0	0	1
01/04/2021	65	1	7.308	56.6	22.1	16.7	-4.7	44.1	135	5	0.96	101	15.8	46	15.8	-5.6	94	3.38	1.34	17.3	39	22.3	281.13	35.44	16.54	1	0	0	0
01/12/2021	48	1	7.477	23.6	44.5	23.6	1.4	57.9	139	4.4	1.02	103	12.4	40	12.4	1.6	100	0.65	0.54	12.4	40.4	16.8	287.26	22.22	10.37	0	0	0	0
01/11/2021	78	1	7.383	38.5	45.7	28.4	2.8	80.2	142	4.4	1.13	107	28.4	42	14.7	3.3	145	1.14	1.05	6.6	39.4	11	299.86	46.85	21.86	1	0	0	1
01/09/2021	70	2	7.448	40.2	34.7	25.1	1.1	74.3	133	3.5	1.02	109	26.1	30	9.5	0.9	97	2.37	1.01	-1.1	27.5	2.4	276.19	28.83	13.45	1	0	0	1
01/03/2021	85	1	7.005	85.6	12.7	24.2	0.6	33.1	135	3.8	0.88	100	34.7	45	14.1	0.6	189	9.58	1.74	10.8	38.8	14.6	293.11	75.68	35.32	1	1	1	0
01/03/2021	86	1	7.385	40.2	35.7	26.1	1.1	26.9	134	4.8	1.18	105	30.1	37	12.7	1.3	89	2.76	0.67	2.9	33.8	7.7	276.65	22.22	10.37	1	0	0	0
02/10/2021	18	1	7.449	22.1	56.7	20.6	-3.1	79.7	140	6.6	1.02	106	14.8	50	16.9	-3.8	100	2.83	0.66	13.4	40.6	20	289.96	26.43	12.33	0	0	0	0
02/10/2021	18	1	7.346	40.6	50.2	28.4	1.7	79.5	140	3.8	1.11	100	26.5	43	14.3	1.9	90	1.74	0.71	11.6	43.8	15.4	288.2	19.22	8.97	0	0	0	0
02/08/2021	58	1	7.388	35.6	40.2	23.5	-2.2	66.3	138	4	1.15	105	28.4	53	18.3	-3.3	137	0.87	0.56	9.5	37	13.5	288.32	28.23	13.17	0	0	0	1
02/07/2021	22	1	7.345	40.6	55.6	23.2	-1.1	87.3	138	3.7	1.13	105	26.2	50	18.1	-1.5	90	2.88	0.56	9.8	36.7	13.5	284.7	22.22	10.37	1	0	0	1
02/07/2021	57	1	6.987	57.4	11.4	10.5	-18.5	28.4	134	4.5	0.78	100	14.6	55	16.7	-18.7	314	16.91	2.97	23.5	38.5	28	303.26	106.91	49.89	1	1	1	0
02/05/2021	36	1	7.363	50.1	35.2	28.5	3.1	64.4	142	3.2	1.18	101	28.2	41	14.1	2.2	110	3.86	1.19	12.5	44.2	15.7	293.11	18.02	8.41	0	0	0	1
02/05/2021	70	1	7.297	51.3	31.3	25.1	-1.4	52.5	143	3.8	1.15	107	25.2	46	15.6	-2.2	98	3.24	1.05	10.9	39.8	14.7	297.05	33.63	15.7	1	0	0	0
02/05/2021	59	2	7.398	40.8	24.9	25.2	0.3	44.9	143	3	1.19	106	25.1	43	14.6	0.2	135	2.64	0.81	11.8	40	14.8	299.61	36.64	17.1	0	0	0	1
02/11/2021	77	1	7.328	48.8	15.3	25.6	-0.3	17.4	143	4.5	1.17	106	25.7	34	11.6	-0.8	191	1.5	0.75	11.4	41.5	15.9	303.62	42.04	19.62	1	1	0	0
02/05/2021	47	1	7.443	27.4	44.3	21.9	-4.4	57.9	140	3.9	1.03	100	19.1	47	16.9	-5.9	89	3.61	1.23	18.1	43.9	22	289.55	27.63	12.89	0	0	0	0
02/03/2021	81	2	7.376	54.3	20.6	26.6	4.5	36.8	141	4.8	1.14	108	32.9	40	12.1	4.9	112	1.31	0.76	6.4	37.8	11.2	292.53	25.83	12.05	1	0	0	0
02/02/2021	72	2	7.355	34.6	43.6	23.6	1.1	67.4	138	3.1	0.98	103	25.7	40	13.1	1.7	134	1.68	0.64	11.4	38.1	14.5	288.15	28.23	13.17	0	0	0	1
02/01/2021	57	1	7.355	50.1	33.5	27.8	1.4	66.1	140	4.2	1.17	106	28.3	48	16.9	1.4	90	1.84	0.73	6.2	38.2	10.4	290.71	34.23	15.98	1	0	0	1
1/17/2021	31	2	7.444	33.6	45.2	28.8	4.7	78.4	138	4.1	1.09	100	20.2	33	12.1	4.8	133	2.98	0.51	9.2	42.1	13.3	286.39	18.02	8.41	0	0	0	0
02/08/2021	41	1	7.374	32.4	42.8	23.1	1.1	56.8	140	4.2	1.15	104	22.5	40	14.5	1.9	82	1.75	0.56	12.9	40.2	17.1	290.06	33.03	15.42	0	0	0	1
1/19/2021	45	1	7.315	48.3	25.7	23.5	-2.3	44.5	139	4	1.02	107	26.1	50	17.8	-2.1	130	2.22	1.02	8.5	36	12.5	289.03	22.82	10.65	1	0	0	0
02/08/2021	72	1	7.378	45.2	33.7	26.1	2.4	46.8	140	3.7	1.26	100	28.9	40	14.1	2.2	95	0.54	0.76	13.9	43.7	17.6	289.58	25.83	12.05	0	0	0	0
02/07/2021	89	2	7.306	60.4	20.1	28.4	3.3	36.7	140	3.5	1.05	101	26.1	38	12.1	3.1	135	2.73	0.74	10.6	42.5	14.1	292.2	28.23	13.17	1	0	0	1
02/05/2021	67	2	7.387	36.7	40.1	26.3	1.1	28.9	138	4.3	1.14	104	27.9	37	11.5	0.9	118	0.88	0.76	7.7	38.3	12	285.76	19.22	8.97	0	0	0	0
02/04/2021	64	1	7.442	40.1	33.7	23.7	-1.5	30.2	139	4.6	1.12	104	26.1	43	15.8	-0.8	107	1.13	1.09	11.3	39.6	15.9	290.25	37.84	17.66	1	0	0	0
1/30/2021	74	2	7.442	50.4	38.9	28.1	3.3	60.2	140	3.5	1.19	102	30.1	38	11.1	3.1	107	2.96	0.98	9.9	41.5	13.4	289.65	22.22	10.37	1	0	0	1
1/31/2021	42	1	7.408	35.1	40.3	24.6	-1	77.4	138	4.1	1.08	105	25.3	45	14.1	1.1	77	1.09	0.76	8.4	37.1	12.5	284.38	24.62	11.49	0	0	0	0
1/22/2021	80	1	7.462	38.4	44.3	24.6	-0.3	60.5	139	3.9	1.28	104	25.7	49	16.8	-0.5	117	1.38	1.33	10.4	38.9	14.3	291.31	40.84	19.06	1	0	0	1
1/22/2021	84	1	7.355	24.5	12.6	19.4	-4.8	37.5	130	5.2	0.96	97	16.8	36	12.5	-5.7	201	1.52	2.23	13.6	38.2	18.8	278.37	43.24	20.18	1	0	0	0
1/20/2021	62	2	7.523	56	29.3	39.8	19.6	42.2	142	2.5	0.91	77	47.6	31	11.4	22.8	87	6.96	5.76	25.2	67.5	27.7	310.36	129.13	60.26	1	1	1	0
1/22/2021	94	2	7.407	40.4	36.8	26.1	2.4	67.8	135	3.3	1.14	107	28.1	43	15.6	2.5	169	2.24	0.51	1.9	31.3	5.2	284.09	28.23	13.17	1	0	0	0
1/20/2021	72	2	7.563	53.2	23.1	34.1	11.5	56.7	153	3.1	1.38	114	36.2	45	14.3	12.2	119	1.95	1.54	4.9	42.1	8	325.42	76.88	35.88	1	0	0	1
1/20/2021	49	1	7.474	23.1	45.5	19.1	-4.5	78.4	140	4	1.21	108	16.8	50	17.5	-4.7	113	0.87	0.41	12.9	36	16.9	289.98	22.22	10.37	0	0	0	0
1/19/2021	64	1	7.388	36.2	40.1	27.7	1.1	70.4	138	3.7	1.06	101	23.6	52	17.9	1.6	333	2.93	1.07	9.3	40.7	13	299.71	31.23	14.57	1	0	0	0
1/18/2021	82	2	7.405	45.4	13.6	28.4	3.4	54.5	139	4	1.34	104	29.5	35	12.1	4.1	155	1.13	2.02	6.6	39	10.6	292.82	37.24	17.38	1	0	0	0
1/18/2021	21	2	7.413	37.4	40.4	23.6	0.2	65.4	135	3.3	1.22	110	23.8	40	14.2	0.2	100	1.94	0.54	1.4	28.3	4.7	278.76	19.22	8.97	1	0	0	0
1/17/2021	85	2	7.456	23.7	37.9	20.5	-1.1	45.8	140	3.8	1.01	100	20.3	40	12.1	-1.8	144	2.08	0.81	19.5	43.8	23.3	300.11	72.67	33.91	0	0	0	0
1/17/2021	68	2	7.382	34.4	40.1	23.3	1.1	67.7	138	4.2	0.99	108	24.2	48	16.8	0.8	94	0.85	0.45	6.7	34.2	10.9	284.93	22.22	10.37	1	0	0	0
03/10/2021	48	1	7.365	36	45.6	21.4	-4.5	66.8	135	3.1	1.12	104	21.4	43	14.2	-5.2	230	3.58	1.05	9.6	34.1	12.7	290.59	46.85	21.86	1	1	1	0
11/19/2020	73	1	7.185	74.3	16.7	22.8	-0.8	27.7	130	4.2	1.28	92	33.4	33	11.1	0.3	90	1.95	0.95	15.2	42.2	19.4	275.11	60.66	28.31	1	0	0	0
2/21/2021	71	1	7.367	38.5	34.6	21.9	-4.3	54.3	135	4.2	1.09	100	24.6	55	18.9	-3.3	149	2.76	1.84	13.1	39.2	17.3	283.18	29.43	13.73	1	1	0	0
02/10/2021	21	2	7.387	33.6	20.2	22.5	-3.1	45.6	140	3.5	1.14	107	22.6	33	11.1	-3.1	114	2.09	0.55	10.5	36.5	14	290.94	27.63	12.89	1	1	0	0
3/17/2021	79	2	7.393	45.3	32.2	23.6	-2.1	70.1	142	4.6	1.15	106	27.4	41	13.7	-0.6	117	1.48	1.07	12.4	40.6	17	296.51	36.04	16.82	1	0	0	1
3/17/2021	64	2	7.457	20.5	56.7	26.1	1.5	78.9	138	4.3	1.04	100	25.3	36	14.1	1.7	89	0.64	0.89	11.9	42.3	16.2	284.45	21.02	9.81	0	0	0	0
3/17/2021	64	2	7.383	36.5	32.5	26.4	1.1	66.8	144	5.4	1.21	112	26.2	30	12	1.1	138	2.28	1.13	5.6	37.4	11	299.17	21.02	9.81	1	0	0	1
3/13/2021	60	1	7.447	35.8	40.5	23.6	-0.5	77.9	140	3.9	1.14	103	26.7	40	14.5	-0.5	199	2.85	0.49	13.4	40.9	17.3	295.86	28.83	13.45	0	0	0	1
03/01/2021	83	2	7.453	37.8	35.2	24.1	0.5	48.5	137	4.7	1.04	98	28.3	37	11.6	0.7	155	2.82	0.81	14.9	43.7	19.6	285.41	16.82	7.85	1	0	0	0
03/02/2021	50	2	7.345	50.2	27.5	21.6	-3.3	39.6	134	3.3	1.01	107	24.2	39	13.6	-3.8	152	1.83	0.81	5.4	30.3	8.7	280.85	26.43	12.33	1	0	0	1
03/04/2021	78	1	7.214	67.4	24.6	19.8	-3.8	40.8	133	4.6	0.98	100	26.3	33	11.1	-4	116	3.04	1.63	13.2	37.6	17.8	278.15	34.23	15.98	1	0	0	0
03/04/2021	90	2	7.462	43.5	21.5	25.1	2.6	44.2	135	3.7	1.01	102	27.5	36	13.1	3.3	136	1.04	0.98	7.9	36.7	11.6	281.36	22.82	10.65	1	0	0	0
03/03/2021	50	1	7.254	44.7	50.2	20.3	-4.8	75.5	138	4	1.22	104	18.4	36	12.1	-5.5	140	1.88	2.09	13.7	38	17.7	289.98	37.24	17.38	1	0	0	1
1/15/2021	75	2	7.344	60.2	3.6	25.7	3.1	45.6	129	4.1	1.06	101	36.3	42	14.7	4.6	28	2.95	0.89	2.3	32.1	6.4	264.26	28.23	13.17	1	0	0	1
2/22/2021	92	2	7.434	40.6	24.6	28.1	4.7	49.5	138	3.3	1.31	100	32.8	45	15.6	3.8	133	1.34	0.45	9.9	41.3	13.2	286.69	19.82	9.25	0	0	0	1
2/21/2021	66	2	7.222	61.4	23.5	21.6	-2.2	44.4	140	3.5	1.11	104	24.3	41	14.6	-2.8	96	2.97	0.78	14.4	39.5	17.9	290.84	33.03	15.42	1	0	0	1
2/20/2021	74	1	7.366	34.1	37.4	20.9	-3.4	60.9	132	4.6	1.08	100	22.8	38	12.3	-3.9	89	1.38	0.61	11.1	36.6	15.7	272.85	23.42	10.93	1	0	0	1
2/20/2021	18	2	7.288	47.8	22.9	15.5	-8.8	33.8	145	4.3	1.02	101	18.3	44	15.7	-9.4	89	12.85	0.55	28.5	48.3	32.8	299.65	28.23	13.17	1	0	0	1
2/21/2021	44	1	7.438	34.1	44.8	26.8	2.2	72.7	138	3.5	1.13	105	26.2	43	15.2	2.8	120	3.08	0.82	6.2	36.5	9.7	286.57	23.42	10.93	1	0	0	1
2/18/2021	77	1	7.442	28.5	22.6	21.6	-3.5	37.1	140	4.5	0.82	110	19.5	13	3.9	-4.1	105	4.67	0.77	8.4	34.5	12.9	293.54	46.25	21.58	0	0	1	1
2/19/2021	44	1	7.363	40.1	35.5	27.2	3.7	70.2	140	4.1	1.14	105	24.7	46	14.5	4.1	104	0.76	0.68	7.8	39.1	11.9	290.18	26.43	12.33	1	0	0	0
2/19/2021	25	1	7.465	23.3	54.3	17.5	-7.9	84.5	140	4.4	1.08	103	15.7	47	16.8	-8.4	90	1.05	0.65	19.5	41.4	23.9	287.8	16.82	7.85	1	0	0	0
1/31/2020	69	2	7.438	36.5	33.7	23.7	2.2	67.1	138	4.1	1.05	109	26.9	35	10.7	2.7	93	2.82	0.51	5.3	33.1	9.4	285.97	28.83	13.45	0	0	0	1
2/17/2021	50	1	7.241	59.5	22.8	25.5	-1.9	29.5	140	2.8	0.56	106	25.8	40	13.4	-2.9	104	1.61	0.99	8.5	36.8	11.3	289.88	24.62	11.49	1	0	0	1
02/12/2021	48	2	7.251	49.5	20.5	21.7	-5.5	25.7	143	3.6	1.12	110	22.3	49	16.5	-6	165	5.23	0.85	11.3	36.6	14.9	299.47	25.83	12.05	1	1	0	1
2/25/2021	57	1	7.409	34.5	31.4	24.2	1.1	49.3	140	3.5	1.17	108	23.8	51	17.2	0.9	127	1.27	0.93	7.8	35.5	11.3	291.96	29.43	13.73	1	0	0	1
03/09/2021	87	1	7.346	38.6	50.2	20.8	-3.9	70.4	128	4.7	0.95	102	25.2	36	12.3	-3.7	122	2.83	0.74	5.2	30.7	9.9	266.98	25.23	11.77	1	0	0	1
03/10/2021	19	1	7.409	40.2	33.7	26.9	2.2	66.9	136	4.1	1.19	106	23.8	40	12.5	2.6	133	1.09	0.87	3.1	34.1	7.2	286.7	43.84	20.46	0	0	0	0
03/12/2021	68	2	7.377	34.4	39.5	25.1	0.8	56.2	140	3.7	1.09	107	22.9	47	15.8	0.8	90	1.85	0.51	7.9	36.7	11.6	288.8	22.82	10.65	0	0	0	0
03/10/2021	49	1	7.382	31.8	40.3	25.2	0.6	66.3	138	4.1	1.11	100	24.6	48	15.9	0.6	107	0.83	1.18	12.8	42.1	16.9	285.75	22.82	10.65	0	0	0	0
2/28/2020	67	1	7.381	40.5	11.6	24.8	1.1	22.7	138	4.5	1.01	105	28.9	38	12.1	1.3	141	2.08	0.99	8.2	37.5	12.7	291.64	46.85	21.86	1	0	0	0
03/07/2021	76	2	7.477	20.2	54.3	17.3	-6.9	70.9	140	4.4	1.14	105	18.7	37	12.4	-8.1	114	1.64	0.58	17.7	39.4	22.1	289.14	16.82	7.85	0	0	0	1
03/07/2021	71	1	7.367	27.8	33.6	19.5	-5.1	56.2	133	4.5	1.09	107	18.4	39	11.8	-6.7	159	1.68	3.09	6.5	30.5	11	287.45	75.68	35.32	1	0	0	1
03/05/2021	53	1	7.355	50.2	32.1	24.3	0.9	58.8	135	3.3	1.38	105	30.5	53	14.7	0.6	106	2.33	0.84	5.7	33.3	9	279.09	19.22	8.97	0	0	0	0
03/05/2021	49	1	7.289	23.6	40.3	18.4	-10.4	76.3	140	5	0.99	110	23.2	47	12.7	-10.9	173	0.82	0.75	11.6	35	16.6	293.72	24.62	11.49	0	0	0	0
03/06/2021	74	1	7.408	30.4	37.5	25.5	1.1	58.9	140	3.5	0.98	104	26.1	44	14.6	1.4	175	0.37	1.01	10.5	39.5	14	294.93	31.23	14.57	0	0	0	1
03/07/2021	51	1	7.256	41.9	28.4	18.1	-10.4	44.2	135	4	0.84	103	14.9	19	7.9	-12.4	122	12.9	0.76	13.9	36	17.9	280.48	22.22	10.37	1	1	0	1
03/09/2021	84	1	7.389	35.7	40.2	27.8	3.7	78.1	140	4.1	1.13	104	26.2	43	14.8	5.7	79	0.85	1.44	8.2	40.1	12.3	290.19	34.83	16.26	1	0	0	0
03/12/2021	77	1	7.423	31.1	40.6	26.1	2.2	55.3	140	4.3	1.09	100	25.1	39	9.3	1.8	119	0.85	1.74	13.9	44.3	18.2	291.02	26.43	12.33	0	0	0	1
03/12/2021	33	2	7.455	29.6	37.8	19.9	-2.6	72.6	138	3.9	1.15	109	22.2	37	12.4	-2.7	104	1.99	0.65	9.1	32.9	13	284.58	16.82	7.85	0	0	0	0
03/01/2021	56	1	7.366	30.9	40.2	23.6	0.8	45.8	138	3.9	1.08	106	28.2	43	13.7	0.4	109	1.87	0.98	8.4	35.9	12.3	289.76	46.25	21.58	1	0	0	0
03/02/2021	23	2	7.174	52	34	15.9	-9.8	47.6	140	3.3	1.14	107	20.6	39	12.1	-9.5	105	4.23	0.78	17.1	36.3	20.4	288.94	18.62	8.69	1	0	0	0
03/02/2021	77	2	7.487	20.9	33.9	20.9	-1.6	67.9	139	3.8	1.09	100	17.3	40	12.1	-1.6	171	1.22	0.76	18.1	42.8	21.9	292.41	29.43	13.73	0	0	0	0
03/03/2021	53	1	7.459	35.8	37.8	25.1	1.5	66.5	136	4.3	1.03	104	28.9	38	13.1	1.8	146	1.32	1.23	6.9	36.3	11.2	288.92	52.85	24.67	1	0	0	1
03/03/2021	79	1	7.423	31.6	40.2	22.8	-2.1	56.8	132	4.8	1.32	109	21.9	27	8.1	-2.3	170	0.97	1.64	0.2	27.8	5	279.25	34.83	16.26	0	0	0	0
03/04/2021	69	2	7.284	45.7	33.9	18.5	-8.8	59.9	133	4.1	1.09	104	19.7	45	14.9	-10.1	211	5.09	0.98	10.5	33.1	14.6	281.63	23.42	10.93	0	0	0	0
2/13/2021	72	1	7.388	38.4	33.8	23.8	0.5	55.9	135	4.1	1.14	106	23.5	40	12.5	0.8	105	1.04	0.71	5.2	33.1	9.3	284.14	49.85	23.26	1	0	0	0
2/13/2021	66	1	7.328	54.3	28.4	28.8	3.8	33.6	138	3.5	0.97	103	28.4	39	13.4	7.7	146	4.58	1.09	6.2	38.5	9.7	288.02	23.42	10.93	1	0	0	1
2/15/2021	90	1	7.448	38.4	50.2	24.8	2.6	78.3	140	4.3	0.98	109	28.3	40	12.1	2.8	111	1.07	0.69	6.2	35.3	10.5	290.07	23.42	10.93	1	0	0	0
2/16/2021	85	1	7.387	38.4	44.1	23.6	0.7	49.8	138	4.7	1.09	104	26.9	38	12.1	0.9	110	1.03	1.09	10.4	38.7	15.1	286.92	28.83	13.45	1	0	0	0
2/22/2021	54	1	7.439	40.1	33.6	25.1	1.6	59.8	137	4.5	1.15	105	24.6	44	14.7	1.6	113	1.09	0.83	6.9	36.5	11.4	284.18	23.42	10.93	1	0	0	0
2/23/2021	81	1	7.339	53.3	16.6	28.7	2.9	20.2	154	4.1	1.11	110	18.7	55	18.7	1.3	165	3.57	2.1	15.3	48.1	19.4	331.28	84.68	39.52	1	0	0	1
3/16/2021	71	2	7.38	20.3	30.2	12	-13.1	58.9	143	3.4	0.81	121	12.5	21	7	-11.9	98	4.98	0.65	10	25.4	13.4	295.55	24.62	11.49	1	0	0	1
3/21/2021	77	1	7.378	48.6	24	28.6	3.5	40.4	142	3.8	1.22	105	28.5	48	16.4	2.4	97	3.37	1.38	8.4	40.8	12.2	296	39.64	18.5	0	0	0	1
3/21/2021	54	1	7.376	51.1	15.2	29.9	4.7	18.5	141	4.2	1.23	102	29.7	52	17.6	3.3	103	1.43	1.11	9.1	43.2	13.3	293.13	32.43	15.14	1	0	0	1
2/17/2021	77	1	7.373	52.6	31.7	30.6	5.4	57.9	142	3.7	1.2	103	30.2	47	15.9	3.9	138	1.17	1.23	8.4	42.7	34	300.48	52.85	24.67	1	0	0	0
02/11/2021	77	1	7.328	48.8	15.3	25.6	-0.3	17.4	143	4.5	1.17	106	25.7	34	11.6	-0.8	191	1.53	0.75	11.4	41.5	15.9	303.62	42.04	19.62	1	1	0	0
2/24/2021	81	1	7.376	37.8	40.3	22.7	-3.1	58.9	140	3.8	1.09	108	19.8	38	12.4	-2.7	109	2.87	1.09	9.3	35.8	13.1	289.86	22.82	10.65	0	0	0	0
2/25/2021	54	2	7.439	44.2	23.6	25.5	2.1	33.9	145	4.1	1.02	112	27.9	42	13.8	2.3	90	0.82	0.54	7.5	37.1	11.6	298.9	23.42	10.93	0	0	0	0
2/27/2021	60	2	7.308	28.6	46.2	20.5	-5.7	67.9	140	3.9	1.18	100	20.7	45	15.8	-5.2	138	0.95	0.61	19.5	43.9	23.4	293.17	33.03	15.42	0	0	0	1
2/28/2021	49	1	7.439	39.3	42.3	24.9	0.8	76.7	140	3.6	1.09	104	25.9	43	11.7	0.9	136	1.45	1.05	11.1	39.6	14.7	295.76	49.25	22.98	1	1	0	1
2/28/2021	80	1	7.409	40.1	34.6	25.7	1.4	47.9	133	4.2	1.18	102	23.1	42	13.9	1.6	99	0.72	1.01	5.3	35.2	9.5	277.81	37.84	17.66	1	0	0	1
2/28/2021	39	1	7.318	48.6	40.2	25.3	1.5	70.2	136	3.5	1.01	108	28.2	43	12.5	2.5	89	2.64	0.79	2.7	31.5	6.2	279.75	16.82	7.85	0	0	0	0
2/28/2021	50	2	7.342	40.3	32.1	22.8	1.6	44.9	138	4.2	1.02	103	24.3	41	14.6	1.7	123	2.09	0.55	12.2	39.2	16.4	287.64	28.83	13.45	1	0	0	0
2/27/2021	20	2	7.418	40.2	43.9	24.1	-1.1	60.3	140	3.7	1.16	100	23.4	41	13.5	-0.6	100	1.89	0.67	15.9	43.7	19.6	289.76	25.23	11.77	0	0	0	0
2/27/2021	33	1	7.409	30.5	28.9	22.6	-1.1	44.4	138	3.6	1.01	106	20.6	40	11.1	-1.1	94	3.07	0.99	9.4	35.6	13	285.03	22.82	10.65	1	0	0	1
2/27/2021	89	2	7.298	40.3	43.8	20.9	-4.3	70.7	130	5.4	1.28	96	24.7	31	10.2	-4.1	235	3.86	3.35	13.1	39.4	18.5	284.57	69.07	32.23	1	0	0	0
2/26/2021	52	1	7.409	33.6	43.2	24.8	1.7	56.1	140	3.5	1.03	103	22.9	40	14.5	1.1	100	1.62	0.83	12.2	40.5	15.7	292.76	43.24	20.18	0	0	0	0
2/23/2021	63	1	7.417	43.9	20.9	28.3	3.8	34.8	138	7.5	1.06	105	27.8	50	17.2	3.1	122	2.29	0.96	4.7	40.5	12.2	288.48	34.23	15.98	0	0	0	0
2/23/2021	81	1	7.356	46.5	28.5	26	0.5	50.6	138	4.6	1.16	103	25.9	41	14.1	0	133	3.28	1.5	9	39.6	13.6	297.1	82.28	38.4	0	0	0	1
2/26/2021	96	2	7.387	40.2	30.9	22.2	-1.1	60.3	139	4.2	1.09	108	28.4	38	12.1	-0.9	167	1.83	1.21	8.8	35.2	13	294.99	46.25	21.58	0	0	0	0
1/21/2021	53	1	7.408	65.4	12.1	21.1	-3.3	23.8	140	3.3	0.99	107	21.9	38	13.8	-3.5	176	2.86	1.18	11.9	36.3	15.2	294.68	29.43	13.73	1	1	0	0
2/28/2020	94	2	7.389	67.3	23.5	24.7	1.3	55.1	143	4	1.14	112	29.9	33	13.1	1.8	102	0.83	2.09	6.3	35	10.3	297.67	36.04	16.82	0	0	0	0
2/16/2021	75	1	7.268	88.4	14.7	23.7	0.6	32.5	138	4.1	0.95	106	27.9	33	11.1	0.6	184	5.06	1.86	8.3	36.1	12.4	295.03	52.85	24.67	1	1	1	0
2/15/2021	46	1	7.402	43.7	30.2	25.8	3.1	50.8	140	3.7	1.19	108	32.8	46	16.8	3.9	94	1.74	1.08	6.2	35.7	9.9	290.13	29.43	13.73	0	0	0	0
2/15/2021	48	2	7.387	40.6	33.6	26.8	4.4	55.6	140	3.6	1.05	105	30.2	47	16.6	4.7	100	0.56	0.61	8.2	38.6	11.8	288.46	17.42	8.13	0	0	0	0
2/15/2021	90	2	7.287	40.2	23.1	16.4	-8.5	40.1	141	3.6	1.01	109	18.6	40	13.1	-10.2	166	10.33	1.63	15.6	35.6	19.2	297.13	35.44	16.54	1	0	0	0
2/26/2021	94	2	7.407	40.8	24.5	23.2	0.6	40.3	138	4.2	1.04	97	26.4	34	11.3	0.5	104	1.47	1.09	17.8	45.2	22	285.68	23.42	10.93	0	0	0	1
2/16/2021	55	1	7.421	30.6	40.8	22.8	-2.1	65.8	122	4.7	1.42	86	19.5	39	14.3	-2.7	700	3.09	2.76	13.2	40.7	17.9	293.3	62.46	29.15	1	0	0	0
02/03/2021	89	1	7.086	87.4	13.7	30.6	6.7	23.7	138	4.1	1.06	100	33.4	40	12.5	8.4	133	2.87	1.13	7.4	42.1	11.5	286.99	21.62	10.09	1	0	0	0
03/01/2021	56	1	7.345	34.7	27.8	25.6	1.2	47.2	135	3.9	1.09	104	25.5	46	15.8	1.7	113	1.09	0.94	5.4	34.9	9.3	281.08	28.83	13.45	1	0	0	1
2/25/2021	75	1	7.368	36.7	24.5	22.1	-2.1	44.9	126	4.8	1.15	94	23.5	37	12.9	-2.4	661	5.76	1.37	9.9	36.8	14.7	292.53	22.82	10.65	1	0	0	0
3/25/2021	85	2	7.421	39	34.8	24.1	0.8	55.8	137	2.9	1.01	103	25.2	29	10.1	0.5	221	3.83	2.83	9.9	36.9	12.8	315.81	177.18	82.68	1	0	0	0
3/25/2021	67	1	7.439	29.4	33.8	25.1	1.1	60.3	140	4.7	1.09	105	24.7	50	13.7	1.2	144	0.95	1.04	9.9	39.7	14.6	290.6	15.62	7.29	1	0	0	0
2/25/2021	80	1	7.366	40.2	33.8	25.2	1.8	60.1	140	3.5	1.13	104	20.6	47	16.7	1.8	101	1.09	1.55	10.8	39.5	14.3	290.52	29.43	13.73	0	0	0	1
2/25/2021	85	1	7.364	40.5	15.7	22.1	-2.8	22.9	140	3.8	1.09	106	22.8	44	13.2	-3	150	2.08	1.09	11.9	37.8	15.7	296.04	46.25	21.58	1	0	0	1
3/20/2021	51	1	7.155	83.3	21.7	29.4	0.6	22.6	148	4.2	1.31	107	29.9	40	13.7	-1.7	184	4.16	0.64	11.6	45.2	15.8	312.13	35.44	16.54	1	1	1	0
2/24/2021	38	2	7.353	45.7	14.9	24.1	1.6	34.7	139	3.5	1.04	100	30.7	36	12.8	1.5	114	0.63	0.67	14.9	42.5	18.4	287.14	16.82	7.85	1	0	0	1
2/23/2021	72	2	7.409	33.8	40.9	23.8	-1.3	70.3	140	4.2	1.13	102	22.1	45	13.7	-1.6	107	1.82	0.88	14.2	42.2	18.4	290.15	25.23	11.77	1	0	0	1
01/07/2021	60	1	7.386	40.3	55.8	24.1	-0.9	88.2	142	4.1	1.15	108	24.1	51	17.2	-0.9	115	2.13	0.92	9.9	38.1	14	294.89	27.03	12.61	1	0	0	0
1/30/2021	79	2	7.302	31.7	16.3	16.8	-8.5	22.9	130	5.2	1.09	106	16.7	25	9.4	-10.4	276	1.35	1.98	7.2	29.2	12.4	282.74	44.44	20.74	1	1	0	0
01/09/2021	48	1	7.436	28.5	33.7	23.5	0.7	55.9	142	5	1.17	100	20.6	50	18.3	0.9	133	0.87	1.05	18.5	47	23.5	295.19	22.82	10.65	0	0	0	0
01/07/2021	80	1	7.429	30.5	22.7	26.1	1.8	39.4	140	4.1	1.02	106	40.9	34	12.6	1.9	92	1.89	1.09	7.9	38.1	12	289.82	28.23	13.17	1	0	0	1
01/04/2021	79	1	7.387	44.2	23.7	23.6	0.8	44.9	139	4.2	1.18	101	30.8	35	10.3	0.9	111	0.45	0.98	14.4	42.2	18.6	288.77	27.63	12.89	1	0	0	0
01/02/2021	62	1	7.385	43.7	24.1	24.3	1.5	50.3	143	3.3	0.89	98	28.7	51	17.9	1.4	138	1.19	1.43	20.7	48.3	24	301.47	46.85	21.86	1	0	0	0
2/14/2021	20	1	7.261	56.7	28.1	20.1	-4.1	56.7	140	3.5	1.07	104	23.8	45	15.6	-3.5	100	3.76	0.61	15.9	39.5	19.4	288.76	19.22	8.97	0	0	0	1
2/13/2021	40	1	7.401	43.6	43.1	24.2	1.1	55.8	127	3.1	1.13	106	27.3	42	14.6	1.3	115	2.87	0.82	-3.2	24.1	-0.1	263.19	16.82	7.85	0	0	0	1
2/13/2021	79	1	7.422	34.7	32.1	24.3	0.9	47.8	129	3.6	1.33	101	26.1	30	10.4	1.1	99	1.56	1.09	3.7	31.6	7.3	267.3	22.82	10.65	0	0	0	0
3/18/2021	71	2	7.411	33.6	40.2	24.7	1.3	66.9	133	3.5	1.09	100	26.9	46	15.5	1.9	99	0.94	0.61	8.3	36.5	11.8	275.2	22.22	10.37	0	0	0	0
3/19/2021	43	1	7.365	44.1	17.8	22.1	-1	20.5	138	4.3	1.09	104	26.8	47	15.2	-1.3	90	0.87	0.84	11.9	38.3	16.2	283.3	13.81	6.45	0	0	0	0
3/19/2021	90	2	7.205	76.1	13.8	30.1	2.1	11.2	144	5.1	1.27	105	30.3	50	17	-0.8	95	4.52	1.04	8.9	44.1	14	303.39	60.66	28.31	1	0	0	0
2/28/2021	74	1	7.313	84.3	25.7	33.1	10.5	45.6	134	4.4	1.04	91	42.6	41	13.7	12.3	124	1.84	0.74	9.9	47.4	14.3	279.59	28.23	13.17	1	0	0	0
02/09/2021	57	1	7.457	33.5	26.7	25.9	1.4	45.2	133	3.1	1.18	106	23.7	44	15.8	1.8	120	2.87	0.55	1.1	30.1	4.2	277.87	31.23	14.57	1	1	0	0
03/01/2021	82	2	7.409	40.9	19.9	23.3	0.3	29.5	140	3.2	1.38	102	20.3	29	10.2	0.5	136	2.08	1.18	14.7	41.2	17.9	294.86	43.84	20.46	1	0	0	1
03/02/2021	74	1	7.383	37.6	23.6	26.7	1.3	44.2	140	5.5	1.12	102	23.6	39	13.1	1.4	144	0.98	1.53	11.3	43.5	16.8	291.8	22.82	10.65	1	0	0	1
03/03/2021	73	2	7.406	34.7	35.7	24.6	-1.1	50.3	137	4.1	1.07	100	25.7	33	12.4	-1.1	156	3.09	1.04	12.4	41.1	16.5	294.78	72.67	33.91	1	0	0	0
03/03/2021	67	1	7.143	60.3	11.7	15.8	-14.7	20.6	138	4.3	1.41	106	34.8	45	15.1	-12.1	136	6.45	2.09	16.2	36.3	20.5	298.87	91.89	42.88	1	1	0	0
03/07/2021	83	1	7.437	36.8	31.2	23.7	-0.7	60.7	140	4.5	1.06	104	25.6	46	15.5	-0.8	150	1.14	1.21	12.3	40.5	16.8	292.44	24.62	11.49	1	0	0	0
03/07/2021	45	1	7.461	22.7	45.7	19.9	-3.8	70.8	141	3.5	1.08	111	19.3	23	9.1	-5.2	95	2.75	0.75	10.1	33.5	13.6	291.08	22.82	10.65	0	0	0	0
03/11/2021	66	2	7.324	101.4	11.9	29.6	10.4	30.4	133	4.1	1.28	104	38.9	33	10.4	10.8	119	4.67	1.17	-0.6	33.1	3.5	285.32	76.28	35.6	1	1	0	0
03/12/2021	76	2	7.415	32.6	23.7	23.8	-1.4	40.4	138	5.5	1.33	105	23.8	39	11.1	-1.6	341	1.13	0.76	9.2	38.5	14.7	297.85	17.42	8.13	1	0	0	0
03/12/2021	61	2	7.448	40.2	23.5	26.1	1.1	56.2	138	4.1	1.38	105	23.7	38	13.1	0.8	121	2.33	0.83	6.9	37.1	11	286.43	22.22	10.37	1	0	0	1
3/13/2021	81	1	7.327	67.8	33.2	33.4	8.8	54.7	143	3.2	1.18	98	39.8	44	15.2	10.1	131	0.76	1.33	11.6	48.2	14.8	300.18	41.44	19.34	1	0	0	0
3/15/2021	76	1	7.354	99.4	18.4	35.8	10.5	28.5	131	6.5	1.07	97	36.3	40	12.1	10.8	261	1.96	3.67	-1.8	40.5	4.7	294.02	105.11	49.05	1	0	0	0
3/15/2021	66	1	7.496	33.6	25.5	26.1	1.9	45.7	140	4.3	1.28	103	26.4	35	14	2.4	105	0.57	0.91	10.9	41.3	15.2	290.64	28.83	13.45	1	0	0	0
3/17/2021	82	2	7.376	28.5	33.9	22.4	-4.1	43.8	137	4.5	1.08	102	22.9	43	15.1	-3.3	185	1.06	1.07	12.6	39.5	17.1	289.88	33.63	15.7	0	0	0	0
3/22/2021	80	1	7.381	46.3	19.1	27.4	2.3	28.1	144	4.3	1.27	106	27.3	43	14.6	1.6	121	3.46	1.13	10.6	42.3	14.9	301.03	37.84	17.66	0	0	0	1
3/23/2021	34	1	7.432	50.1	21.3	26.7	1.7	33.9	140	3.8	1.09	104	26.1	41	12.7	1.9	133	0.94	0.81	9.3	39.8	13.1	292.49	30.63	14.29	0	0	0	0
3/23/2021	64	2	7.492	31.7	55	24.2	0.9	91	140	2.8	1.06	107	23.9	45	15.4	1.7	174	4.53	0.64	8.8	35.8	11.6	297.07	44.44	20.74	1	0	0	0
3/24/2021	18	2	7.365	33.8	40.3	23.8	-0.6	80.4	137	4.3	1.01	101	24.5	38	10.6	-1.1	160	2.98	0.82	12.2	40.3	16.5	286.99	24.62	11.49	1	1	0	0
3/27/2021	73	1	7.391	43.5	30.4	26.4	1.4	57.2	139	4.8	1.19	102	26.2	44	15	1	95	2.15	0.82	10.6	41.8	15.4	287.28	24.02	11.21	1	0	0	0
3/27/2021	75	2	7.392	42.8	14.5	26	1.1	17.9	138	4.2	1.09	107	25.9	42	14.3	0.8	150	1.49	0.97	5	35.2	9.2	290.84	39.04	18.22	1	0	0	0
04/01/2021	85	1	7.348	50.2	17.9	26.1	1.8	30.1	140	4.1	1.04	103	25.8	35	11.7	1.1	192	2.86	1.17	10.9	41.1	15	294.47	22.82	10.65	0	0	0	0
04/01/2021	85	2	7.376	32.9	31.7	27.9	2.8	60.6	131	4.1	1.23	105	25.9	33	12.1	3.6	154	1.08	0.61	-1.9	30.1	2.2	275.16	27.63	12.89	0	0	0	1
04/02/2021	67	1	7.343	45.9	8.3	24.9	-0.8	16.6	140	4.9	1.15	101	25	40	13.7	-1.2	124	4.98	3.62	14.1	43.9	19	300.9	84.08	39.24	1	0	0	1
04/02/2021	65	2	7.388	37.2	41.3	28.4	4.4	60.4	136	4.1	1.09	102	20.9	37	12.5	3.8	121	1.13	0.88	5.6	38.1	9.7	285.63	41.44	19.34	1	0	0	0
04/02/2021	86	2	7.366	40.3	19.7	25.7	1.4	40.2	136	3.9	1.32	99	26.1	36	12.1	1.4	96	0.49	0.94	11.3	40.9	15.2	284.24	41.44	19.34	1	0	0	0
1/30/2021	78	1	7.296	32.7	18.9	16	-10.5	25	145	4.8	1.1	111	16.7	43	14.5	-9.4	518	6.84	0.87	18	38.8	22.8	327.59	52.85	24.67	1	1	0	0
03/03/2021	53	1	7.328	37.1	38.3	20.1	-3.8	62.9	145	4.2	1.01	104	19.9	35	11.1	-3.1	155	3.84	0.98	20.9	45.2	25.1	303.32	28.23	13.17	1	1	0	0
17/03/2021	84	2	7.33	40.6	23.9	22.5	-2.8	46.4	138	5.5	1.01	105	23.1	40	12.1	-3.2	103	2.09	1.63	10.5	38.5	16	289.03	43.84	20.46	1	0	0	0
18/03/2021	65	2	7.21	70.3	12.5	32.6	4.3	40.2	130	5.5	1.37	100	33.9	39	12	4.8	687	1.84	0.86	-2.6	35.5	2.9	305.07	41.44	19.34	1	0	0	1
29/01/2021	71	1	7.35	40.1	33.7	22.9	-3.1	56.9	140	4.1	1.02	105	24.1	45	16.8	-2.9	151	1.94	1.47	12.1	39.1	16.2	300.9	75.08	35.04	0	0	0	1
18/03/2021	31	1	7.41	29.9	32.1	26.5	1.8	49.9	133	4.1	1.28	100	26.3	44	15.1	1.9	90	2.07	0.87	6.5	37.1	10.6	274.8	22.82	10.65	0	0	0	1
18/03/2021	82	2	7.37	40.2	23.7	26.1	1.1	40.2	141	4.5	1.21	100	24.8	35	11.1	1.4	164	1.08	0.62	14.9	45.5	19.4	296.42	31.83	14.86	1	0	0	0
18/03/2021	71	2	7.46	23.7	33.1	18.4	-4.3	69.9	138	3.3	1.14	100	20.1	46	15.1	-4.7	99	1.07	0.76	19.6	41.3	22.9	284.2	16.22	7.57	0	0	0	1
06/04/2021	59	1	7.38	34.2	24.1	24.7	1.1	56.2	140	4.3	1.21	102	26.7	49	15.1	1	160	2.27	1.45	13.3	42.3	17.6	296.3	44.44	20.74	0	0	0	1
16/03/2021	18	1	6.95	75.7	11.9	13.6	-12.5	38.9	140	3.1	1.36	106	15.8	54	18.6	-12.7	142	17.6	1.09	20.4	37.1	23.5	290.59	16.22	7.57	0	0	0	0
02/09/2020	81	2	7.48	42.5	29.7	33.1	6.4	56.7	140	3.6	1.24	97	31.6	26	8	7.7	81	1.87	1.13	9.9	46.6	13.5	297.21	76.28	35.6	1	0	0	0
18/03/2021	90	2	7.47	63.9	24.8	30.1	3.4	37.2	138	4	1.09	101	33.2	38	12.9	3.9	215	3.07	1.88	6.9	41	10.9	292.85	29.43	13.73	0	0	0	0
11/11/2020	82	2	7.41	21.6	40.2	15.2	-5.8	94.1	138	4.1	0.89	103	16.5	33	11.4	-6.7	143	1.87	0.57	19.8	39.1	23.9	287.65	22.22	10.37	1	0	0	0
04/05/2021	74	2	7.387	20.9	38.6	16.8	-6.8	56.8	140	4.3	1.09	104	20.1	38	13.7	-6.2	118	2.87	0.87	19.2	40.3	23.5	295.06	51.05	23.82	0	0	0	0
04/05/2021	63	1	7.448	45.6	22.4	19.4	-10.4	34.6	134	4.7	1.43	111	34.7	40	11.9	-10.6	143	1.09	0.88	3.6	27.7	8.3	281.75	34.83	16.26	1	0	0	0
04/04/2021	87	1	7.302	43	27	19	-4.5	43.3	118	4.7	1.09	100	22.6	26	6.1	-3.7	155	4.86	2.98	-1	22.7	3.7	260.33	94.29	44.01	1	0	1	0
04/04/2021	37	1	6.789	49.6	12.1	9.4	-16.7	22.1	135	4.3	0.99	101	25.6	39	12.4	-17.8	185	19.4	2.31	24.6	38.3	28.9	292.79	75.08	35.04	1	1	1	0
04/03/2021	89	2	7.009	34.5	25.6	14.6	-14.8	23.7	140	4.6	1.13	104	16.5	34	8.9	-10.6	180	9.65	0.87	21.4	40.6	26	296.71	40.24	18.78	1	0	0	0
04/06/2021	73	1	7.409	27.8	30.9	23.5	-1.9	46.7	135	4.1	1.08	104	24.7	40	13.7	-1.8	138	1.22	0.67	7.5	35.1	11.6	281.97	25.83	12.05	0	0	0	0
04/06/2021	55	1	7.122	99.1	15.6	32.4	3.1	11.7	138	5.9	1.19	99	33.2	51	17.2	-1.1	160	5.34	2.02	6.6	44.9	12.5	296.6	70.27	32.79	1	0	1	0
1/23/2021	85	1	7.465	56.4	23.5	23.6	0.6	40.1	137	4.3	1.32	102	26.8	40	14.5	0.6	341	6.41	1.33	11.4	39.3	15.7	332.28	236.04	110.15	0	0	0	1
1/29/2021	82	2	7.399	37.6	28.9	25.4	2.1	47.3	140	3.6	1.09	97	24.2	48	15.5	1.4	242	2.07	0.76	17.6	46.6	21.2	306.06	75.68	35.32	1	0	0	0
12/31/2020	68	1	7.588	44.7	29.6	43.8	17.4	67.2	150	2.3	1.07	89	50.3	30	8.5	16.4	114	3.84	0.55	17.2	63.3	19.5	315.14	52.85	24.67	1	0	1	1
02/02/2021	83	1	7.299	40.8	22.1	22.6	-4.3	39.2	140	3.5	1.19	100	24.7	40	15.3	-5.2	266	2.87	1.13	17.4	43.5	20.9	298.48	22.22	10.37	1	0	0	0
2/14/2021	77	2	7.463	26.5	19.4	24.2	0.6	44.2	138	4.7	1.33	102	21.7	33	11.4	0.8	125	1.76	0.88	11.8	40.7	16.5	287.35	26.43	12.33	1	0	0	1
12/08/2020	80	1	7.47	56.5	33.1	21.8	-2.7	56.1	141	5.2	1.13	96	31.5	34	9.4	-2.8	204	1.74	1.95	23.2	50.2	28.4	297.44	24.62	11.49	1	0	0	0
14/08/2020	66	1	7.1	40.2	22.6	11.1	-16.9	40.5	140	3.9	1.01	99	12.1	44	13.1	-17.7	90	8.98	4.56	29.9	44.9	33.8	319.24	205.41	95.86	1	1	0	1
14/08/2020	90	1	7.39	40.3	32.8	23.1	-1.1	48.3	129	4.2	1.37	90	23.1	44	15.1	-1.5	104	2.97	0.49	15.9	43.2	20.1	266.48	16.22	7.57	1	0	0	1
01/04/2021	86	1	7.4	23.8	35.2	26.7	1.1	66.6	140	4.8	1.21	103	23.2	45	12.4	1.3	266	1.87	1.05	10.3	41.8	15.1	301.18	38.44	17.94	1	0	0	1
19/11/2020	71	1	7.35	34.6	26.1	25.6	1.1	62.9	140	3.7	1.35	100	25.7	38	12.6	1.9	154	1.05	0.89	14.4	43.7	18.1	296.36	46.85	21.86	1	0	0	0
17/08/2020	79	2	7.29	51.5	10.6	23.7	0.6	20.8	137	4.1	1.09	99	26.8	45	16.4	0.8	150	3.09	3.87	14.3	42.1	18.4	294.95	75.68	35.32	1	0	0	1
27/08/2020	86	2	7.22	70.2	20.5	14.8	-10.6	18.4	159	5.3	0.89	95	19.4	29	9.5	-10.8	289	6.98	2.09	49.2	69.3	54.5	346.87	76.88	35.88	1	0	0	1
24/08/2020	89	2	7.41	29.5	34.7	25.7	1.1	44.9	140	4.6	1.23	103	23.6	40	14.3	1.1	155	0.94	0.94	11.3	41.6	15.9	292.11	21.02	9.81	0	0	0	0
19/08/2020	94	1	7.4	40.3	30.5	24.8	-1.1	39.9	144	3.9	1.08	103	26.1	40	15.6	-0.6	178	0.95	1.06	16.2	44.9	20.1	302.59	28.23	13.17	1	0	0	0
28/08/2020	99	1	7.29	23.7	34.7	16.8	-6.6	56.1	135	4.1	0.67	111	23.3	20	8.8	-5.9	245	4.94	1.33	7.2	28.1	11.3	298.33	88.29	41.2	1	0	0	0
02/03/2021	90	2	7.41	34.7	40.2	26.3	2.6	66.8	139	4.1	1.09	103	26.9	42	13.1	3.3	131	1.08	0.79	9.7	40.1	13.8	288.98	22.22	10.37	1	0	0	0
05/03/2021	82	1	7.42	39.6	26.1	27.4	4.4	54.3	140	4.8	1.25	108	28.5	41	14.7	4.7	181	0.68	0.91	4.6	36.8	9.4	293.66	21.62	10.09	0	0	0	1
29/03/2021	73	1	7.35	50.3	36.2	27.8	2.3	65.6	136	4.4	1.16	100	27.7	42	14.2	1.3	339	2.54	0.91	8.2	40.4	12.6	296.44	33.63	15.7	1	0	0	0
29/03/2021	63	2	7.35	26.7	31.4	20.5	-4.7	69.5	140	3.8	1.06	105	20.9	44	15.6	-5.1	287	1.44	0.67	14.5	38.8	18.3	300.85	29.43	13.73	1	0	0	0
30/03/2021	82	2	7.45	43.7	27.9	24.6	1.1	43.9	140	4.5	1.42	106	24.9	27	10.1	1.4	181	2.07	1.09	9.4	38.5	13.9	305.27	91.29	42.6	0	0	0	0
30/03/2021	47	1	7.45	36.8	22.5	25.2	3.2	41.5	140	3.1	1.09	104	23.9	42	15.6	3.2	105	1.85	0.82	10.8	39.1	13.9	288.34	15.02	7.01	0	0	0	1
30/03/2021	72	1	7.44	38.5	25.5	24.1	1.1	45.8	138	4	1.04	104	22.9	53	18.1	0.8	149	2.08	1.12	9.9	38	13.9	288.38	24.62	11.49	1	0	0	0
31/03/2021	80	2	7.28	76.5	22.1	30.6	6.7	31.8	131	4.5	0.76	92	37.3	34	11.2	6.9	90	3.85	0.55	8.4	43.5	12.9	274.51	45.05	21.02	1	0	0	1
31/03/2021	29	2	7.38	33.6	37.9	25.7	1.2	80.6	140	3.9	1.09	102	23.7	45	13.4	1.1	90	1.39	0.66	12.3	41.9	16.2	287.6	15.62	7.29	0	0	0	1
31/03/2021	32	1	7.35	23.6	44.6	18.5	-4.2	69.9	140	3.7	1.32	100	19.4	52	16.9	-3.5	141	3.09	0.54	21.5	43.7	25.2	289.74	11.41	5.33	0	0	0	1
01/04/2021	19	1	7.37	37.3	42.6	20.9	-4.6	76.3	145	4.2	1.03	111	21.1	49	16.6	-4.1	103	3.99	0.98	13.1	38.2	17.3	298.63	17.42	8.13	1	0	0	0
01/04/2021	67	1	7.56	25.6	55.3	22.6	0.3	92.7	141	3.8	1.1	113	22.3	42	14.4	1.8	95	0.76	1.17	5.4	31.8	9.2	292.78	33.03	15.42	0	0	0	1
06/03/2021	66	2	7.39	38.5	25.8	22.1	-2.6	48.3	140	3.8	1.28	105	27.5	38	12.8	-2.4	132	0.83	0.75	12.9	38.8	16.7	292.04	28.23	13.17	1	0	0	0
29/03/2021	80	1	7.34	45.3	22.7	26.2	1.6	40.2	140	3.3	0.97	96	39.5	38	11.5	1.7	244	3.08	1.09	17.8	47.3	21.1	338.2	267.87	125.01	1	0	0	1
26/03/2021	50	1	7.4	24.7	40.1	26.3	1.1	56.9	140	4.6	1.32	102	23.6	43	12.1	1.5	147	0.49	0.91	11.7	42.6	16.3	290.67	15.02	7.01	0	0	0	0
11/08/2020	75	1	7.44	45.7	22.9	24.3	0.7	34.7	139	3.8	1.45	106	27.9	40	14.7	0.9	155	0.96	0.79	8.7	36.8	12.5	292.92	37.84	17.66	0	0	0	1
02/09/2020	88	2	7.38	42.6	31.2	24.7	-1	60.3	138	3.7	1.05	99	30.5	29	11.5	1.1	107	2.08	1.01	14.3	42.7	18	286.75	28.83	13.45	0	0	0	0
05/09/2020	93	2	7.33	60.1	24.3	20.7	-4.3	69.9	137	6.7	1.08	100	33.7	44	15.8	-3.9	198	3.33	2.88	16.3	43.7	23	300.42	92.49	43.16	1	0	0	1
13/09/2020	83	1	7.29	29.3	24.2	15.1	-8.8	40.7	138	4.3	1.01	106	36.1	30	11.6	-9.3	277	3.43	2.39	16.9	36.3	21.2	310.81	116.52	54.38	1	0	0	1
10/10/2020	95	2	7.22	87.4	14.3	27.7	2.7	20.8	134	4.6	1.37	104	39.4	29	9.5	3.7	164	8.98	2.09	2.3	34.6	6.9	294.53	104.5	48.77	1	0	1	0
26/03/2021	74	1	7.41	30.3	21.4	20.9	-2.6	52.9	138	4.5	1.24	103	20.8	45	12.6	-2.8	143	1.98	1.53	14.1	39.5	18.6	287.75	22.82	10.65	1	0	0	1
25/03/2021	69	1	7.35	34.2	39.5	22.9	0.4	49.5	143	4	1.04	103	28.5	33	10.1	0.6	180	1.84	1.1	17.1	44	21.1	303.91	47.45	22.14	0	0	0	1
07/04/2021	85	1	7.41	32.8	29.7	23.8	1	39.8	140	4.1	1.04	104	27.4	34	12.1	1.1	100	0.84	0.97	12.2	40.1	16.3	296.37	64.86	30.27	0	0	0	0
07/04/2021	91	2	7.19	87.4	13.7	36.9	12.4	23.8	140	5.8	1.45	94	37.9	30	12.1	12.5	175	6.43	2.06	9.1	51.8	14.9	299.23	57.06	26.63	1	0	0	1
07/04/2021	59	2	7.24	29.5	14.7	16.7	-7.5	29.5	144	3.5	0.95	100	17.2	55	18.4	-8.8	204	13.5	1.33	27.3	47.5	30.8	301.84	15.02	7.01	0	0	0	1
08/04/2021	78	2	7.33	39.8	22.6	20.1	-3.2	39.2	140	4.8	0.65	100	20.5	46	15.1	-3.1	105	17.4	0.55	19.9	44.8	24.7	295.34	57.06	26.63	0	0	0	0
08/04/2021	94	1	7.43	33.6	39.1	26.7	1.1	56.9	138	3.9	1.27	104	22.9	33	11.5	1.4	121	1.33	1.69	7.3	37.9	11.2	288.93	37.24	17.38	0	0	0	1
19/03/2021	85	1	7.45	32	45.8	22.3	-1.7	84.2	138	5.2	1.22	107	22.3	44	15	-0.8	243	1.84	1.4	8.7	36.2	13.9	302.51	78.08	36.44	1	0	0	1
01/04/2021	83	1	7.33	47	29.4	24.9	-1	51	142	3.7	1.26	104	25	34	11.5	-1.3	132	1.55	0.51	13.1	41.7	16.8	300.54	55.26	25.79	0	1	1	0
29/08/2020	93	1	7.5	40.2	24.6	30.2	5.8	48.9	136	3.9	1.09	110	30.2	36	12.4	5.6	106	2.45	1.07	-4.2	29.9	-0.3	293.2	91.89	42.88	1	0	0	0
17/10/2020	21	2	7.37	47.9	33.1	23.7	-11	67.7	133	3.1	1.03	103	22.9	35	12.4	-1.5	355	1.65	0.43	6.3	33.1	9.4	289.83	24.62	11.49	1	1	0	0
10/04/2021	85	1	7.3	51.9	17.7	25.7	-0.6	21.4	139	4.4	1.13	110	25.9	46	15.5	-1.5	113	2.72	1.18	3.3	33.4	7.7	292.69	50.45	23.54	0	0	0	1
14/03/2021	59	2	7.36	64.2	28.4	28.1	3.7	76.4	140	4.1	1.05	103	35.9	44	15.6	4.5	530	2.09	0.76	8.9	41.1	13	317.65	49.25	22.98	0	0	0	1
14/03/2021	46	1	7.35	33.6	40.4	24.7	1.1	46.7	140	3.6	1.54	100	23.8	40	12.7	1.9	151	2.87	1.12	15.3	43.6	18.9	301	75.68	35.32	0	0	0	0
15/03/2021	46	1	7.38	41.3	37.5	28.9	2.7	66.6	140	3.8	1.08	100	22.9	40	12.1	3.2	110	1.08	1.09	11.1	43.8	14.9	290.82	28.23	13.17	0	0	0	0
15/03/2021	88	2	7.39	40	38.9	23.9	-0.4	67.4	140	3.8	1.01	103	22.9	40	12.9	-0.3	168	5.28	0.55	13.1	40.8	16.9	293.24	23.42	10.93	1	0	0	1
16/03/2021	18	1	7.38	37	43.2	23.9	-0.9	76.3	138	4.1	1	104	27.4	40	12.3	-0.7	113	1.87	0.76	10.1	38.1	14.2	285.18	17.42	8.13	0	0	0	1
17/03/2021	59	1	7.41	33.8	29.7	26.3	2.1	70.4	138	4.3	1.04	102	28.5	40	12.6	2.7	143	2.08	0.95	9.7	40.3	14	287.25	19.82	9.25	1	0	0	1
16/03/2021	19	2	7.43	33.6	41.3	28.9	3.6	83.2	140	3.9	1.02	107	22.9	42	15.4	4.1	110	1.23	0.71	4.1	36.9	8	294.82	52.25	24.39	0	0	0	1
15/03/2021	22	1	7.36	34.7	44	25	1.1	67.9	140	3.9	1.15	105	23.8	34	2.7	1.4	99	0.97	0.56	10	38.9	13.9	290.2	28.23	13.17	0	0	0	0
14/03/2021	59	2	7.39	27.9	40.3	27.5	2.2	87.3	138	4.2	1.08	105	18.5	40	15.3	2.6	100	1.09	0.83	5.5	37.2	9.7	284.46	17.42	8.13	0	0	0	0
13/03/2021	56	2	7.36	56.3	28.4	27.4	2.2	56.4	138	3.5	1.29	104	32.5	46	16.8	2.1	91	1.34	0.76	6.6	37.5	10.1	286.46	32.43	15.14	0	0	0	0
13/03/2021	61	1	7.45	34.4	40.4	24.1	0.2	78.5	141	4.8	1.21	106	23.9	51	17.3	0.8	161	3.16	0.92	10.9	39.8	15.7	296.75	34.83	16.26	1	0	0	1
13/03/2021	18	2	7.32	49.2	40.6	25.2	-0.9	70.7	137	4.2	1.18	102	25.3	41	13.9	-1.5	131	2.03	0.64	9.8	39.2	14	284.08	16.82	7.85	1	1	0	0
24/03/2021	58	2	7.39	44	17.1	24.5	1.1	28.9	142	4.2	1.13	109	23.1	39	11.8	0.9	101	1.21	0.83	8.5	37.2	12.7	299.52	59.46	27.75	1	0	0	0
13/03/2021	69	1	7.44	34.5	44	23.5	1.2	76.3	139	4.2	1.42	102	25.8	45	14.2	1.1	110	0.76	0.76	13.5	41.2	17.7	287.81	22.22	10.37	0	0	0	0
13/03/2021	49	2	7.29	40.2	33.5	23.7	-0.9	67.2	140	4.2	1.02	100	23.9	38	15.4	-1.3	95	3.87	0.87	16.3	44.2	20.5	288.08	16.82	7.85	1	1	0	0
25/03/2021	88	2	7.44	40.3	33.7	23.9	1.1	48.4	136	3.4	1.08	108	27.4	38	12.9	1.9	144	1.08	1.12	4.1	31.4	7.5	289.41	56.46	26.35	1	0	0	1
22/10/2020	91	1	7.21	87.4	12.9	25.7	1.1	20.6	141	3.1	1.05	96	40.6	34	12.5	1.6	288	4.98	2.53	19.3	48.1	22.4	319.52	129.13	60.26	1	0	0	0
24/03/2021	70	1	7.28	79.8	28.2	28.3	3.6	32.9	133	2.8	1.49	97	40.4	47	13.8	4.3	302	3.87	0.77	7.7	38.8	10.5	291.19	50.45	23.54	1	0	0	0
24/03/2021	78	2	7.36	49.6	33.7	26.4	5.3	76.4	138	4.5	0.99	108	32.9	42	15.6	6.7	89	2.28	0.84	3.6	34.5	8.1	283.75	16.82	7.85	1	0	0	1
24/03/2021	57	1	7.37	64.3	23.6	20.5	-3.5	38.3	137	4.1	1.29	96	29.9	46	16.4	-3.9	132	1.87	0.97	20.5	45.1	24.6	288.74	44.44	20.74	1	0	0	0
24/03/2021	84	1	7.23	33.7	11.1	16.8	-8.9	23.7	140	4.2	1.26	107	17.4	36	9.4	-9.4	28	1.78	3.98	16.2	37.2	20.4	286.76	31.23	14.57	1	0	0	0
23/03/2021	65	2	7.39	34.6	23.8	22.8	-1.7	46.9	140	4.1	1.03	100	26.5	40	13.7	-1.7	141	1.83	0.76	17.2	44.1	21.3	290.54	16.22	7.57	0	0	0	0
06/03/2021	54	2	7.4	30.5	34.2	27.1	1.8	66.3	142	3.1	0.99	100	25.8	47	15.4	2.3	132	3.65	0.86	14.9	45.1	18	299.64	49.85	23.26	0	0	0	0
06/03/2021	66	1	7.42	27.2	33.7	28.4	4.4	60.4	140	4	1.13	102	26.9	45	14.1	4.8	90	1.07	1.06	9.6	42	13.6	293.31	49.85	23.26	0	0	0	1
07/03/2021	46	1	7.39	34.6	37.5	23.5	-0.1	54.7	142	4	1.05	106	23.8	45	13.6	0.1	99	1.14	0.58	12.5	40	16.5	293.3	22.82	10.65	1	1	0	0
09/03/2021	77	1	7.42	37.6	22.8	26.1	1.1	40.7	142	5.2	1.04	105	30.2	46	15.3	1.3	120	1.87	1.77	10.9	42.2	16.1	303.18	75.08	35.04	1	0	0	0
10/03/2021	49	1	7.36	25.8	40.2	22.1	-3.3	79.4	143	4.7	1.09	100	19.4	40	14.2	-3.1	141	2.85	0.65	20.9	47.7	25.6	299.14	31.83	14.86	0	0	0	1
23/03/2021	34	2	7.35	40.6	33.7	24.5	1.1	45.3	135	3.5	1.09	100	24.2	44	15.6	1.5	227	1.08	0.77	10.5	38.5	14	293.02	62.46	29.15	0	0	0	1
23/03/2021	30	1	7.36	29.5	33.1	24.6	1.1	56.4	140	4.3	1.27	104	24.7	53	18.1	1.8	134	2.87	1.34	11.4	40.3	15.7	299.26	70.87	33.07	1	0	0	0
23/03/2021	79	1	7.33	43.6	26.8	22.5	-1.5	47.9	140	4.3	0.64	103	23.4	33	10.2	-1.7	173	8.33	0.61	14.5	41.3	18.8	299.92	61.86	28.87	1	0	0	0
22/03/2021	30	1	7.42	44	22.8	24.2	0.4	39.5	138	4.1	1.09	105	25.9	46	16.5	0.3	139	1.77	1.01	8.8	37.1	12.9	287.03	19.82	9.25	0	0	0	0
21/03/2021	55	2	7.47	33.7	39.5	24.8	1.1	68.6	139	3.9	1.06	99	22.8	42	13.1	1.3	89	2.86	0.97	15.2	43.9	19.1	299.26	97.9	45.69	0	0	0	0
25/03/2021	83	1	7.36	45.7	34.6	26	0.6	63.8	143	4.3	1.25	107	25.7	50	17	0	205	3.37	1.08	10	40.3	14.3	305.2	46.85	21.86	1	0	0	1
25/03/2021	92	1	7.39	43.5	27.5	23.8	-0.1	49.7	137	3.2	0.97	103	23.9	39	13.2	0.3	143	1.89	2.76	10.2	37.2	13.4	305.37	140.54	65.59	1	0	0	0
26/03/2021	58	1	7.4	41	43.9	25.4	0.6	79.5	144	4	1.15	108	25.3	39	13.4	0.5	117	1.77	0.68	10.6	40	14.6	298.7	25.23	11.77	1	0	0	0
26/03/2021	62	1	7.31	60.3	45.3	19.6	-7.9	76.7	135	3.7	1.47	109	20.7	49	16.4	-8.2	226	14.7	1.54	6.4	29.7	10.1	291.16	51.65	24.1	0	0	0	0
26/03/2021	86	1	7.39	40.1	33.7	27.4	4.3	45.8	136	4.1	1.24	103	22.7	41	12.3	4.9	176	1.04	0.78	5.6	37.1	9.7	296.39	87.69	40.92	0	0	0	0
26/03/2021	59	1	7.29	29.6	37.7	19.6	-6.7	78.5	140	4.2	1.29	107	18.4	42	14.6	-7.1	121	1.89	0.76	13.4	37.2	17.6	290.43	22.22	10.37	1	0	0	1
27/03/2021	87	2	7.47	30.4	40.6	26.9	2.3	67.7	140	4.2	1.33	101	24.3	30	11.9	2.7	132	1.38	1.04	12.1	43.2	16.3	296.24	53.45	24.95	1	0	0	0
26/03/2021	80	1	7.35	45.7	37	24.7	0.8	64	138	4	1.04	105	24.8	41	13.7	0.5	143	1.76	1.06	8.3	37	12.3	293.55	57.66	26.91	0	0	0	0
26/03/2021	65	1	7.47	33.6	53.2	24.7	1.1	67.9	140	4.1	1.23	109	24.8	39	14.3	1.5	138	1.87	2.76	6.3	35.1	10.4	311.19	141.14	65.87	1	0	0	1
27/03/2021	72	2	7.48	35.4	36.8	23.8	0.5	65.4	143	3.9	0.89	112	22.9	32	10.1	0.2	322	6.98	0.89	7.2	34.9	11.1	319.2	91.89	42.88	1	1	1	0
28/03/2021	50	1	7.38	51.2	28.9	26.1	2.4	34.9	143	3.6	1.18	100	30.1	45	12.1	2.1	127	1.79	0.89	16.9	46.6	20.5	299.96	41.44	19.34	1	0	0	1
10/04/2021	67	1	7.4	45	37.5	28.1	3.3	71	139	4	1.11	103	27.8	49	16.5	2.6	205	0.96	1.16	7.9	40	11.9	293.79	26.43	12.33	1	0	0	0
10/04/2021	69	1	7.63	42.3	42.2	24	-1.4	75.7	141	4.3	1.18	107	24.1	41	14.1	-1.5	94	2.54	1.2	10	38.3	14.3	294.13	41.44	19.34	1	0	0	1
3/17/2021	43	1	7.36	37	23	22.7	-3.1	43.7	133	4.9	1.08	103	24.7	48	16.1	-3.7	100	2.5	1.97	7.3	34.9	12.2	286.97	92.49	43.16	1	0	0	0
28/03/2021	82	1	7.43	33.5	27.5	26.1	2.2	58.4	139	4.1	1.15	105	22.4	26	8.8	2.7	119	2.5	1.63	7.9	38.1	12	297.12	75.08	35.04	1	0	0	0
10/03/2021	59	2	7.39	55	20.2	33.6	6.1	40.3	138	4.1	1.09	105	33.7	36	10.7	6.6	136	0.98	0.74	-0.6	37.1	3.5	297.17	81.68	38.12	1	0	0	0
12/03/2021	75	1	7.33	46.6	13.7	27.5	1.5	45.3	139	4.1	1.33	100	26.9	40	13.6	1.8	208	2.65	1.57	11.5	43.1	15.6	296.86	43.84	20.46	0	0	0	1
12/03/2021	48	1	7.41	32.9	28.5	27.9	4.4	76.4	140	3.9	1.19	101	28.4	45	15.1	4.2	145	0.65	0.98	11.1	42.9	15	294.36	37.84	17.66	0	0	0	1
13/03/2021	85	1	7.36	38.6	45.7	22.7	-4.6	86.4	140	5.3	1.25	104	24.2	33	11.9	-4.2	177	3.6	2.07	13.3	41.3	18.6	312.56	136.34	63.63	1	0	0	0
14/03/2021	90	2	7.39	43.6	22.8	26.8	1.1	45.2	139	5.1	1.25	99	26.9	39	13.1	1.4	117	2.98	0.98	13.2	45.1	18.3	291.91	44.44	20.74	0	0	0	0
14/03/2021	49	1	7.45	37.4	40.2	24.7	1	54.9	142	4.2	1.38	101	26.4	47	16.2	1.1	105	1.93	1.09	16.3	45.2	20.5	294.54	28.23	13.17	1	0	0	0
18/03/2021	79	2	7.39	42	26	24.6	-0.8	43.7	142	4.3	1.09	105	25.8	45	17.1	-0.4	120	2.64	1.12	12.4	41.3	16.7	297.87	43.24	20.18	0	0	0	0
18/03/2021	90	2	7.4	49.3	22.7	26.2	1.1	46.7	131	5.5	1.02	98	26.9	31	11.9	1.3	135	2.76	1.09	6.8	38.5	12.3	278.11	51.65	24.1	0	0	0	0
20/03/2021	84	1	7.37	40.3	23.8	25.7	-0.5	46.2	133	4	1.23	95	23.8	42	14.1	-0.4	148	3.76	2.05	12.3	42	16.3	284.83	63.66	29.71	0	0	0	0
20/03/2021	87	1	7.48	110.4	12.3	35.7	12.3	20.5	135	4.3	1.32	107	45.7	42	13.6	12.9	143	2.86	0.71	-7.7	32.3	-3.4	281.75	22.82	10.65	1	0	0	0
22/03/2021	48	1	7.35	32.6	44.1	26.3	1.1	76.4	140	4.1	1.11	100	23.5	43	12.4	1.3	103	1.87	0.56	13.7	44.1	17.8	289.83	24.62	11.49	0	0	0	1
23/03/2021	45	1	7.43	23.7	46.1	27.9	2.6	89.4	143	4.1	1.09	103	20.4	40	12.3	3.1	121	1.76	1.12	12.1	44.1	16.2	304.23	69.07	32.23	0	0	0	0
23/03/2021	92	2	7.35	34.6	25.9	24.3	1.1	60.4	148	4.4	1.01	112	23.6	38	12.8	1.3	100	1.13	0.71	11.7	40.4	16.1	304.96	20.42	9.53	0	0	0	0
24/03/2021	72	2	7.43	23.6	40.9	27.8	2.9	56.9	139	4.3	1.34	103	18.5	42	13.3	3.1	111	0.87	0.98	8.2	40.3	12.5	287.97	22.82	10.65	0	0	0	0
30/03/2021	72	1	7.44	37.4	28.9	22.9	-4.6	44.3	143	4	1.17	104	27.9	53	18.6	-5.7	149	1.88	1.13	16.1	43	20.1	301.99	46.25	21.58	1	0	0	1
02/04/2021	74	2	7.38	29.7	33.1	24.7	-0.5	44.4	144	3.3	1.04	105	21.6	42	14.7	0.2	92	1.19	0.54	14.3	42.3	17.6	295.81	16.22	7.57	1	0	0	1
02/04/2021	58	1	7.44	54.3	22.4	27.9	4.2	40.3	148	4.7	0.99	106	34.7	43	15.3	4.9	165	1.15	0.87	14.1	46.7	18.8	310.47	31.83	14.86	0	0	0	0
02/04/2021	86	2	7.39	53.6	22.1	31.8	7.4	42.7	140	4.3	1.04	104	36.7	44	15.1	7.6	106	0.98	0.67	4.2	40.3	8.5	289.49	21.62	10.09	1	0	0	0
02/04/2021	85	2	7.37	50.4	41.4	27.5	1.5	56.7	140	4.5	1.02	102	30.4	52	16.5	1.9	134	4.17	0.87	10.5	42.5	15	291.75	25.83	12.05	1	0	0	0
04/04/2021	81	2	7.23	43.6	21.4	19.5	-5.4	56.5	143	4.3	1.02	96	20.1	38	12.7	-5.8	259	3.22	2.05	27.5	51.3	31.8	314.7	85.89	40.08	1	0	0	0
11/04/2021	37	2	7.36	26.7	22.5	19.8	-4.3	51.7	139	3.6	1.01	100	20.1	47	16.1	-4.7	82	2.22	0.71	19.2	42.6	22.8	286.16	21.62	10.09	0	0	0	1
11/04/2021	92	2	7.43	54.3	25.7	29.4	1.1	50.6	143	3.7	0.76	108	33.5	28	8.8	2.4	141	2.38	0.65	5.6	38.7	9.3	299.14	31.83	14.86	1	0	0	1
11/04/2021	46	1	7.29	62.5	36.7	29.4	1.6	67.7	133	4.2	1.02	103	29.4	50	17.2	2.3	80	3.35	0.87	0.6	34.2	4.8	273.15	16.22	7.57	0	0	0	0
11/04/2021	50	1	7.45	32.6	31.9	23.9	-0.6	66.8	141	4	1.32	100	22.7	53	18.1	0.1	75	1.43	1.11	17.1	45	21.1	292.77	39.64	18.5	1	0	0	0
12/04/2021	86	2	7.36	34.7	22.7	28.7	1.1	55.8	140	4.1	1.13	100	25.7	39	12.6	1.4	146	3.41	2.54	11.3	44.1	15.4	304.53	98.5	45.97	1	0	0	0
12/04/2021	83	1	7.2	70.3	16.4	25.3	-3.3	28.4	133	3.5	0.89	103	28.1	38	12.1	-3.1	207	6.34	1.13	4.7	33.5	8.2	283.01	33.03	15.42	1	0	0	0
12/04/2021	50	1	7.44	29.4	33.1	23.9	-2.1	56.2	140	4	1.13	103	20.6	46	16.7	-1.2	146	1.04	0.69	13.1	41	17.1	293.02	29.43	13.73	0	0	0	0
13/04/2021	71	2	7.32	35.7	31.2	28.9	2.7	58.8	129	4.9	0.76	96	27.1	23	6.8	3.1	118	3.08	2.09	4.1	37.9	9	287.18	135.74	63.34	1	0	0	0
13/04/2021	78	2	7.09	23.7	30.5	12.7	-13.6	53.8	148	4.5	1.03	106	16.1	48	14.3	-14.6	183	12.5	0.76	29.3	46.5	33.8	310.47	25.83	12.05	1	0	0	0
05/04/2021	35	1	7.43	32.6	40.4	26.7	2.5	65.4	140	4.3	1.23	103	23.7	40	13.6	2.8	133	1.28	0.54	10.3	41.3	14.6	292.09	28.23	13.17	0	0	0	1
05/04/2021	53	2	7.43	32.7	33.1	26.9	2.8	67.4	142	4.1	1.13	105	30.5	43	15.7	2.9	113	0.87	0.55	10.1	41.1	14.2	293.08	16.82	7.85	0	0	0	0
05/04/2021	91	1	7.37	34.7	12.5	23.6	2.5	22.7	143	4.1	1.04	102	28.4	48	15.1	2.1	121	1.65	1.54	17.4	45.1	21.5	299.33	39.64	18.5	1	0	0	1
05/04/2021	60	2	7.44	27.6	33.6	25.8	1.1	56.7	140	3.8	1.22	102	23.6	40	13.5	1.3	154	1.09	0.54	12.2	41.8	16	291.06	15.02	7.01	0	0	0	0
05/04/2021	72	1	7.33	51	32	25.7	2.1	64.3	137	4.3	1.14	103	30.2	42	15.1	2.9	168	1.56	0.87	8.3	38.3	12.6	287.74	26.43	12.33	0	0	0	1
07/04/2021	21	2	7.22	45.6	24.1	16.7	-6.8	48.9	145	4.1	1.03	114	16.8	38	14.1	-7.3	154	13.7	0.93	14.3	35.1	18.4	302.26	22.22	10.37	0	0	0	0
08/04/2021	91	2	7.34	65.4	22.5	20.3	-5.4	34.2	140	5.2	1.01	104	33.9	34	13.3	-5.7	187	3.17	2.03	15.7	41.2	20.9	304.6	85.29	39.8	1	0	0	1
08/04/2021	77	1	7.43	41	29	22.1	-1.1	48.4	138	4.1	1.18	100	29.3	41	13.6	-1.8	88	0.87	1.08	15.9	42.1	20	284.99	24.62	11.49	1	0	0	1
08/04/2021	61	2	7.39	47.7	37.1	28.9	3.9	69.4	139	3.5	1.21	95	28.6	53	18.1	2.8	172	2.74	0.71	15.1	47.5	18.6	291.56	24.02	11.21	1	0	0	0
08/04/2021	54	2	7.41	29.4	32.7	25.6	1.1	67.3	140	5.4	1.19	102	24.7	45	16.2	1.4	132	0.97	0.55	12.4	43.4	17.8	290.94	21.62	10.09	0	0	0	1
09/04/2021	60	1	7.35	43.1	26.6	24.3	1.2	46.4	132	3.2	1.19	97	24.3	32	11	1.2	93	0.52	1.83	10.7	38.2	13.9	281.28	72.67	33.91	1	0	0	0
10/04/2021	86	1	7.39	40.2	26.4	26.4	1.1	60.4	140	5.2	0.99	101	27.3	38	11.4	1.6	143	1.23	1.03	12.6	44.2	17.8	293.65	34.23	15.98	1	0	0	1
10/04/2021	88	1	7.23	97.4	17.8	23.1	-6	33.4	132	3.8	1.34	97	33.7	47	15.7	-0.8	187	1.86	1.45	11.9	38.8	15.7	284.5	60.66	28.31	1	0	0	1
10/04/2021	78	2	7.36	49.4	34.6	23.8	-3.7	78.4	139	4.1	1.08	101	23.6	34	11.5	-3.8	143	4.87	2.08	14.2	42.1	18.3	296.46	63.06	29.43	1	1	1	0
10/04/2021	79	2	7.39	52	21	28.4	3.5	41	139	4.4	1.09	100	32	42	14.6	4.1	134	3.81	0.87	10.6	43.4	15	289.65	25.23	11.77	0	0	0	0
10/04/2021	55	2	7.36	48	23.6	22.2	-1.7	47.5	140	3.9	1.09	104	23.6	42	15.1	-2.4	123	2.98	0.71	13.8	39.9	17.7	290.54	22.22	10.37	1	1	0	1
11/04/2021	88	2	7.43	23.6	33.5	28.9	3.1	86.3	139	4	1.01	98	20.5	40	12.3	3.8	186	1.22	1.18	12.1	45	16.1	294.44	36.64	17.1	0	0	0	0
14/04/2021	83	2	7.4	39.1	35	23.9	-0.9	67.2	137	4.4	1.11	99	23.9	37	12.6	-0.8	109	0.49	1.01	14.1	42.4	18.5	285.96	35.44	16.54	1	0	0	1
15/04/2021	93	1	7.22	35.1	28.4	20.1	-4.2	47.3	143	4.5	1.22	103	18.4	43	14.2	-4	114	5.34	1.09	19.9	44.5	24.4	297.74	32.43	15.14	0	0	0	1
15/04/2021	90	1	7.33	45.3	18.4	22.1	-1.1	43.9	138	4.1	0.95	104	27.9	28	9.1	-1	139	2.09	0.55	11.9	38.1	16	286.63	17.42	8.13	0	0	0	1
15/04/2021	73	2	7.42	40.1	32.6	27.5	2.4	49.5	139	3.4	1.14	109	25.9	43	14	2.7	76	0.87	0.99	2.5	33.4	5.9	286.33	24.62	11.49	0	0	0	0
15/04/2021	47	1	7.44	32.6	21.8	28.3	2.1	39.4	140	4.4	1.21	100	26.3	39	13.6	2.8	101	1.87	0.87	11.7	44.4	16.1	290.22	27.63	12.89	0	0	0	1
24/03/2021	88	2	7.4	42	36	23	0.1	54.3	139	4.1	1.09	103	26.1	39	14.3	-0.6	111	1.13	1.13	13	40.1	17.1	292.07	47.45	22.14	0	0	0	0
14/01/2021	68	2	7.39	74.3	23.1	28.3	4.3	29.5	143	4.2	1.08	103	39.8	42	14.4	4.8	288	2.07	2.37	11.7	44.2	15.9	318.72	100.3	46.81	0	0	0	0
20/03/2021	81	1	7.18	42.4	22.8	16.8	-6.7	63.2	133	4.1	0.94	104	15.3	30	9.6	-8.3	288	4.97	1.44	12.2	33.1	16.3	304.62	135.74	63.34	1	1	0	1
26/01/2021	57	1	7.34	49.5	23.6	23.2	1.1	54.2	139	4.4	1.01	111	28.5	29	9.1	1.3	354	2.74	0.69	4.8	32.4	9.2	318.89	127.33	59.42	1	0	0	0
22/03/2021	80	2	7.42	28.4	33.1	28.4	2.9	45.7	142	3.6	1.34	109	30.3	43	15.4	3	163	2.89	0.65	4.6	36.6	8.2	298.26	31.23	14.57	1	0	0	1
12/04/2021	52	1	7.42	47.7	42.9	30.6	6	78.5	141	3	1.22	99	30.2	61	20.6	4.5	111	2.66	1.17	11.4	45	14.4	308.79	123.72	57.74	1	0	0	0
12/04/2021	56	1	7.18	39.3	52.9	14.6	-13.8	78.3	146	3.7	1.26	110	15.5	53	18	-13.2	120	11.5	0.89	21.4	39.7	25.1	302.67	24.02	11.21	1	1	0	1
27/03/2021	93	2	7.36	87.4	34.3	40.2	12.5	56.8	143	3.9	1.09	97	47	39	14.8	12.9	122	2.09	1.23	5.8	49.9	9.7	315.6	136.94	63.91	1	0	0	1
27/03/2021	79	2	7.44	54	33.3	38.3	12.6	56.8	138	4.1	1.01	102	44	36	11.4	13.9	145	0.89	0.87	-2.3	40.1	1.8	288.36	34.83	16.26	0	0	0	1
28/03/2021	68	2	7.29	76	22.1	26.3	1.1	64.3	143	3.1	1.02	102	33.6	31	9	1.3	94	5.09	1.33	14.7	44.1	17.8	300.13	53.45	24.95	1	0	0	1
27/03/2021	80	1	7.43	77	20.6	34.6	11.4	43	140	3.9	1.21	98	43	33	10.1	11.9	81	1.23	1.38	7.4	45.9	11.3	299.11	87.69	40.92	1	0	0	1
29/03/2021	84	2	7.4	42.5	68.6	26.1	2.9	88.5	143	4.3	1.21	104	26.4	40	13.7	2.5	148	1.32	0.77	12.9	43.3	17.2	302.03	46.85	21.86	0	0	0	0
31/03/2021	73	2	7	69.7	12	18.1	-12.1	20.4	133	3.2	1.01	99	35.5	33	12.3	-14.2	242	7.5	1.54	15.9	37.2	19.1	291.76	73.87	34.48	0	1	0	0
19/03/2021	74	1	7.3	61.1	16.9	30	3.6	19.1	131	3.6	1.11	93	29.8	58	19.8	1.2	112	2.7	0.94	8	41.6	11.6	272.53	25.83	12.05	1	0	0	0
28/03/2021	80	2	6.95	124	37.8	20.4	-12.5	48.7	143	4.1	1.21	109	29	45	14.8	-14.3	335	3.2	1.36	13.6	38.1	17.7	321.93	103.9	48.49	1	0	0	1
15/01/2021	47	1	7.39	33.6	40.1	25.7	1.1	48.9	140	4.4	1.23	100	23.7	40	12.2	1.3	66	2.08	1.09	14.3	44.4	18.7	288.97	31.83	14.86	0	0	0	1
31/03/2021	19	2	7.35	51.2	75.4	28.4	2.9	94	146	3.9	1.27	107	30	37	12.5	2	88	0.76	0.68	10.6	42.9	14.5	300.69	22.82	10.65	1	1	0	0
31/03/2021	52	2	7.33	51.6	25	27.3	1.4	40.1	148	4	1.25	110	27.3	47	15.9	0.4	96	1.58	0.82	10.7	42	14.7	304.74	20.42	9.53	0	0	0	0
31/03/2021	89	1	7.37	37.9	40.2	25.3	1.6	57.1	136	3.9	1.23	100	20.9	46	13.8	1.9	96	1.13	0.86	10.7	39.9	14.6	283.14	34.83	16.26	0	0	0	1
31/03/2021	62	2	7.22	56.8	28.5	23.3	-4.4	41.3	135	2.6	0.75	105	23.8	44	14.8	-5.3	124	3.58	0.66	6.7	32.6	9.3	280.29	20.42	9.53	1	0	0	1
31/03/2021	51	2	7.29	47.9	41.1	23.2	-3.4	70.1	138	4	1.11	104	24.6	45	15.4	-3.8	101	3.15	0.61	10.8	38	14.8	287.92	37.84	17.66	0	0	0	0
31/03/2021	92	1	7.4	42.7	54.2	26.3	1.4	87.5	140	4.5	1.1	106	26.1	42	14.3	1.1	204	2.24	0.9	7.7	38.5	12.2	299.34	48.05	22.42	1	0	0	0
31/03/2021	77	2	7.33	34.8	31.7	20.9	-4.8	54.8	139	3.7	1.01	105	18.4	42	14.5	-4.8	150	3.04	0.99	13.1	37.7	16.8	289.94	21.62	10.09	0	0	0	1
30/03/2021	47	1	7.38	40.3	26.1	28.5	1.1	65.8	142	4	1.03	100	28.3	47	17.2	1.3	113	0.87	0.69	13.5	46	17.5	293.58	19.82	9.25	0	0	0	0
30/03/2021	73	1	7.34	48	34	25.1	0.4	47.8	133	3.2	0.87	106	27.4	47	16.9	0.3	24	2.56	1.45	1.9	30.2	5.1	271.04	22.22	10.37	1	0	0	0
29/03/2021	84	1	7.34	43.6	21.4	28.4	2.3	60.3	140	4.2	1.04	106	23.7	26	9.1	2.6	117	4.17	1.92	5.6	38.2	9.8	296.41	59.46	27.75	1	0	0	1
06/04/2021	63	2	7.37	32.6	41.3	26.8	1	69.8	140	5	1.23	103	23.6	43	14.1	1	97	2.09	0.71	10.2	42	15.2	288.99	21.62	10.09	0	0	0	1
06/04/2021	71	2	7.43	29.5	33.6	20.4	-3.6	78.3	140	4.5	0.98	107	18.3	41	14.8	-3.8	91	0.75	1.28	12.6	37.5	17.1	287.96	17.42	8.13	1	0	0	1
05/04/2021	73	2	7.34	48.8	14.3	26.4	0.6	15.8	128	4.8	1.15	91	36	36	12.3	0.1	700	3.81	1.27	10.6	41.8	15.4	308.8	83.48	38.96	0	0	0	0
05/04/2021	78	2	7.39	76	23	20.9	-3.1	32.6	130	4.9	0.96	90	45.7	36	12.8	-2.8	700	5.76	1.54	19.1	44.9	24	321.41	135.14	63.06	1	1	0	1
05/04/2021	30	1	7.39	45	37	25.8	1.5	65.4	139	4.3	1.09	108	27.4	42	15.6	1.9	91	1.86	0.44	5.2	35.3	9.5	286.86	22.82	10.65	0	0	0	1
04/04/2021	61	2	7.37	50	33	24.6	-1	47.9	140	3.5	0.89	102	28.5	47	15.2	-1.4	104	2.23	1.09	13.4	41.5	16.9	290.38	27.63	12.89	1	0	0	1
05/04/2021	76	1	7.36	49	29	24.5	0.3	56.8	139	4.8	1.05	108	28.4	44	15.3	0.1	208	3.31	2.34	6.5	35.8	11.3	298.06	51.05	23.82	1	0	0	0
04/04/2021	89	1	7.43	29.4	30.5	26.7	2.2	47.5	142	3.7	1.08	103	23.8	47	16.2	2.9	163	0.97	1.37	12.3	42.7	16	298.86	34.83	16.26	0	0	0	0
03/04/2021	89	1	7.2	75	23.7	14.3	-12.3	58	131	4.6	0.87	102	17.5	43	14.7	-12.6	173	9.33	1.54	14.7	33.6	19.3	278.12	39.04	18.22	0	0	0	0
03/04/2021	81	1	7.48	43.2	33.1	30.4	4.3	65.4	143	3.5	1.06	104	25.8	43	14.8	4.7	169	1.65	1.32	8.6	42.5	12.1	302.8	44.44	20.74	0	0	0	0
03/04/2021	39	1	7.43	32.5	40.2	25.7	1.1	78.4	140	4	1.12	109	27.4	50	14.7	1.8	113	0.76	0.81	5.3	35	9.3	289.88	21.62	10.09	0	0	0	0
01/04/2021	76	2	7.41	33	47	24	-1.3	76	130	3.3	1.02	104	25	42	12.3	-1.7	145	1.67	1.09	2	29.3	5.3	272.76	28.23	13.17	1	1	0	0
02/08/2020	48	2	6.9	113	11.9	16.9	-9.8	28.4	129	4.6	0.89	96	19.3	45	14.9	-10.6	102	6.75	4.23	16.1	37.6	20.7	282.09	110.51	51.57	1	1	0	0
04/08/2020	76	1	7.44	40	33	26.6	1.1	54.3	140	3.9	1.07	103	23.1	48	11.8	1	132	1.43	0.98	10.4	40.9	14.3	291.14	22.82	10.65	1	0	0	1
07/07/2020	90	1	7.43	76	56.3	36	7.9	88.3	149	1.9	0.98	98	38.9	51	17.2	8.4	187	2.18	2.13	15	52.9	16.9	327.81	116.52	54.38	1	0	0	0
17/08/2020	88	1	7.46	31	44	23.7	0.6	43.5	140	4.1	1.03	110	22	35	13.4	0.6	154	2.54	1.65	6.3	34.1	10.4	311.28	136.34	63.63	1	0	0	0
20/08/2020	95	1	7.35	43	19.8	26.1	1	40.4	138	4.2	1.09	100	30.2	44	14.2	1.2	301	2.45	1.54	11.9	42.2	16.1	300.33	45.65	21.3	1	0	0	0
21/08/2020	78	2	7.38	41	23.8	23.5	-0.8	39.8	133	4.6	0.98	97	26.4	36	12.4	0.1	187	2.11	1.43	12.5	40.6	17.1	288.9	75.08	35.04	1	0	0	0
24/08/2020	93	1	7.43	54.4	27.5	25.4	1.1	46.7	130	4.3	1.1	93	33.5	38	11.2	1.6	299	4.29	1.75	11.6	41.3	15.9	290.12	81.08	37.84	1	0	0	0
28/08/2020	95	1	7.48	24.3	11.5	24.2	-0.8	32.4	133	4.2	1.08	101	21.3	40	12.6	-1	118	2.38	1.09	7.8	36.2	12	280.36	46.85	21.86	1	0	0	1
18/10/2020	71	2	7.35	43	21.6	24.6	-0.5	32.8	130	5.8	0.87	98	28.5	44	15.3	-8	132	3.08	0.54	7.4	37.8	13.2	271.04	22.22	10.37	1	0	0	1
19/10/2020	91	1	7.44	27.6	31.3	23.6	-4.2	67.5	134	4.5	1.34	101	21.4	43	15.1	-3.8	188	2.09	0.98	9.4	37.5	13.9	283.15	28.23	13.17	1	0	0	0
19/10/2020	87	1	7.4	44	21	25	1.1	39	134	5.1	0.98	102	27	29	8.7	1.9	155	3.43	2.98	7	37.1	12.1	290.43	82.88	38.68	1	0	1	1
22/10/2020	90	2	7.41	38	37.4	22.9	-2.2	54.7	136	4.4	1.04	101	23.6	42	14.3	-2.7	146	2.43	1.14	12.1	39.4	16.5	287.42	43.84	20.46	1	0	0	1
17/04/2021	86	2	7.43	32	41	26	1	67.9	142	2.8	1.14	116	25.9	38	12.3	1.4	99	1.73	0.41	0	28.8	2.8	293.1	21.62	10.09	1	0	0	1
17/04/2021	34	1	7.47	23.1	40.3	20.5	-4.7	75.4	140	4.1	1.09	103	18.3	44	15.6	-4.9	90	3.43	0.87	16.5	41.1	20.6	287.9	17.42	8.13	1	0	0	1
17/04/2021	37	1	7.4	33	41	25.6	1.5	85.2	140	4.5	1.05	100	23.6	43	15.2	1.9	165	1.98	1.01	14.4	44.5	18.9	292.87	22.22	10.37	0	0	0	1
02/04/2021	45	1	7.12	67.5	22.1	23.6	-1.8	30.9	140	3.2	1.14	107	29.5	28	9.3	-1.9	131	2.34	0.77	9.4	36.2	12.6	293.18	35.44	16.54	1	1	0	0
01/08/2020	51	2	7.38	32	44	26	2	67	140	4.7	1.22	100	23	29	12.6	2.2	145	1.87	0.87	14	44.7	18.7	294.66	39.64	18.5	0	0	0	1
30/03/2021	79	1	7.03	117	53.5	11.1	-18.5	67.9	136	3.2	1.09	98	32.1	39	13.6	-19.5	449	6.33	4.37	26.9	41.2	30.1	310.06	78.68	36.72	1	0	0	0
12/04/2021	89	2	7.38	32.8	40.3	28.5	3.7	76.5	138	4.3	1.06	96	26.3	42	14.5	3.9	135	3.07	0.65	13.5	46.3	17.8	287.2	22.22	10.37	1	0	0	1
13/04/2021	65	1	7.33	47.9	88.2	25.4	0.6	96	143	4.1	1.2	111	25.4	42	14.1	1.1	140	2.24	0.97	6.6	36.1	10.7	300.28	39.04	18.22	1	1	1	0
13/04/2021	38	2	7.35	42.9	35.2	24.1	1.4	64.8	141	3.4	1.24	105	24.2	49	16.7	1.6	130	3.36	0.76	11.9	39.4	15.3	293.83	27.63	12.89	1	1	0	0
12/04/2021	83	1	7.44	32.2	23.6	28.9	2.5	49.5	142	4.3	1.29	103	28	39	14.3	2.8	111	1.07	0.91	10.1	43.3	14.4	306.18	96.1	44.85	1	0	0	0
15/04/2021	80	1	7.48	50.3	34.6	24.5	1.1	45.7	143	4.1	1.14	104	34.6	36	13.1	1.6	177	2.54	0.78	14.5	43.1	18.6	302.64	40.84	19.06	0	0	0	1
19/04/2021	75	1	7.37	32	21.5	24.9	1.1	39.5	143	3.3	1.18	102	25.2	40	13.3	0.9	96	1.87	1.43	16.1	44.3	19.4	297.64	37.84	17.66	0	0	0	0
19/04/2021	80	1	7.41	23.7	33.5	27.5	1.4	65.4	138	4.1	1.22	102	22.7	37	12.1	1.6	109	1.38	0.97	8.5	40.1	12.6	288.36	37.84	17.66	1	0	0	0
18/04/2021	37	1	7.47	23	44	20.5	-3.3	67.8	133	4.1	1.32	105	20.5	40	12.7	-3.9	93	3.09	0.65	7.5	32.1	11.6	274.87	22.22	10.37	0	0	0	0
19/04/2021	70	1	7.34	48	21.4	20.5	-4.7	33.7	132	3.3	0.89	91	30.6	41	13.6	-5.3	219	1.76	1.87	20.5	44.3	23.8	283.97	46.85	21.86	0	0	0	0
20/04/2021	77	2	7.45	40	27.4	23.6	-0.5	56.7	140	4	1.23	109	23.7	40	15.3	-0.7	151	3.35	0.66	7.4	35	11.4	291.69	19.82	9.25	1	0	0	0
20/04/2021	50	2	7.49	21.5	38.6	29.5	4.7	87.4	135	5.8	1.33	101	12.7	46	14.7	5.9	88	0.87	0.65	4.5	39.8	10.3	278.59	22.22	10.37	0	0	0	0
22/04/2021	22	1	7.34	58.3	17.7	31.4	5.6	22.2	144	4.1	1.23	102	31.2	49	16.7	3.6	103	1.62	0.89	10.6	46.1	14.7	297.93	25.23	11.77	0	0	0	0
12/09/2020	62	1	7.49	48	87	28.5	4.4	99.4	144	4.9	1.21	97	24.7	43	15.1	4.8	287	3.08	4.98	18.5	51.9	23.4	326.67	136.34	63.63	1	0	0	0
21/09/2020	72	1	7.3	64.6	20.2	24.6	-0.6	43.2	139	3.9	1.28	103	28.4	34	15.3	-0.3	166	1.84	1.07	11.4	39.9	15.3	293.13	35.44	16.54	1	1	0	0
18/11/2020	60	2	7.41	23.9	30.9	27.9	2.6	76.5	138	4.9	1.02	98	19.5	32	11.1	2.9	130	3.09	0.76	12.1	44.9	17	289.13	35.44	16.54	1	1	0	0
23/04/2021	76	2	7.4	46.3	23.5	28.6	3.8	40.7	136	4.3	1.26	98	28.3	39	13.3	3.1	122	1.12	1.72	9.4	42.3	13.7	291.49	76.28	35.6	1	0	0	0
23/04/2021	49	1	7.33	54.2	19	28.8	2.9	25.3	141	4.4	1.22	101	28.7	50	16.8	1.4	114	4.49	0.78	11.2	44.4	15.6	292.44	24.62	11.49	0	0	0	0
02/11/2020	83	1	7.28	27	36	14.7	-10.5	57.9	131	3.1	0.97	101	13.7	52	17.3	-12.2	145	1.98	3.87	15.3	33.1	18.4	282.57	75.08	35.04	1	0	0	1
08/04/2021	84	1	7.4	41.5	16.8	25.9	1.1	23.7	137	5.1	0.8	105	25.7	36	12.2	1	121	1.67	1.27	6.1	37.1	11.2	288.73	48.05	22.42	1	0	0	1
08/04/2021	43	2	7.4	41	36	27	3.9	69	138	4.1	1.09	103	30.1	47	14.3	4.4	233	1.54	0.65	8	39.1	12.1	291.85	17.42	8.13	1	0	0	0
08/04/2021	80	1	7.25	56.3	24.7	23.1	-2.1	40.4	143	4.1	1.13	111	28.5	45	15.4	-2.4	103	3.87	1.87	8.9	36.1	13	300.53	52.85	24.67	1	0	0	0
29/04/2021	54	1	7.37	68.5	10.3	34.6	8.8	23.6	138	4.1	1.01	104	36.7	43	12.7	9.4	198	7.43	2.36	-0.6	38.1	3.5	300.61	81.68	38.12	1	1	1	0
09/04/2021	79	1	7.24	28.3	40.2	20.1	-4.5	68.2	135	4.3	0.89	97	18.4	39	11.5	-4.8	27	3.07	1.38	17.9	42.3	22.2	282.11	63.66	29.71	0	0	0	0
10/04/2021	80	1	7.39	48.4	23.1	29.4	4.5	38.9	142	4.4	1.26	103	29.1	46	15.6	3.4	150	1.01	0.62	9.6	43.4	14	297.14	28.83	13.45	1	0	0	1
11/04/2021	81	2	7.46	31.5	61.8	22.6	-1.2	92.9	138	4.2	1.05	104	22.4	55	18.5	-0.1	215	2.75	1.16	11.4	38.2	15.6	299.26	67.87	31.67	0	0	0	0
10/04/2021	67	1	7.36	45.8	31.5	25.6	0.1	57.1	141	3.7	1.31	99	25.6	46	15.7	-0.4	23	6.01	0.84	16.4	45.7	20.1	289.58	37.84	17.66	0	0	0	0
12/04/2021	55	2	7.35	33	41	20.5	-4.3	66.7	135	3.1	0.87	97	20.3	46	16.8	-5.6	81	2.88	0.65	17.5	41.1	20.6	277.8	19.82	9.25	1	0	0	0
11/04/2021	47	2	7.41	37	36	22.6	-2.3	66	137	3.9	1.32	105	23	37	12.4	-2.7	128	1.98	0.78	9.4	35.9	13.3	284.31	19.22	8.97	0	0	0	1
25/04/2021	59	1	7.4	76.4	23.5	27.5	1.1	47.5	144	4.7	1.27	109	32.4	40	12.7	1.9	101	1.76	0.87	7.5	39.7	12.2	299.12	33.03	15.42	1	1	0	0
14/04/2021	62	1	7.04	29.2	12.6	17.4	-7.2	43.6	138	4.1	0.95	104	18.3	39	14.6	-8.3	133	3.76	1.04	16.6	38.1	20.7	290.6	43.24	20.18	1	1	0	0
14/04/2021	76	2	7.33	63	14.6	17.5	-8.7	29.4	135	2.5	1.01	83	35.8	37	13.2	-10	293	1.28	0.82	34.5	54.5	37	296.89	63.66	29.71	1	0	0	0
13/04/2021	67	2	7.32	33	30.5	20.3	-4.6	48	140	3.9	1.08	107	19.4	47	16.1	-4.8	94	7.45	0.97	12.7	36.9	16.6	290.13	29.43	13.73	0	0	0	0
19/04/2021	71	1	7.38	23.6	44.3	25.4	1.1	65.8	139	3.7	1.32	105	26.2	26	9	1.5	232	3.07	0.76	8.6	37.7	12.3	297	36.64	17.1	0	0	0	0
15/04/2021	72	1	7.36	64	24	29.4	4.1	69.4	138	4	1.33	101	33.8	47	15.3	4.8	98	0.81	0.68	7.6	41	11.6	285.75	25.83	12.05	1	0	0	1
14/04/2021	66	1	7.39	40.1	23.7	29.3	4.3	74.3	134	4.3	1.09	100	28.4	33	12.1	5.1	100	2.87	0.65	4.7	38.3	9	279.86	37.84	17.66	1	0	0	0
14/04/2021	77	1	7.39	34.3	28.9	29.9	5	78.4	139	4.7	1.16	103	33.5	51	17.3	5.4	79	1.89	0.87	6.1	40.7	10.8	290.8	50.45	23.54	0	0	0	1
17/04/2021	74	1	7.42	29	33	28	3.3	76.3	140	5	1.03	103	26.9	50	18.1	4	213	1.34	1.01	9	42	14	298.64	40.84	19.06	1	0	0	1
16/04/2021	46	1	7.39	32.4	40.3	29.3	5.2	85.3	143	5.5	1.22	98	27.3	45	18.3	5.7	184	2.86	0.87	15.7	50.5	21.2	300.93	28.23	13.17	1	0	0	1
15/04/2021	58	1	7.29	37	31	19.3	-3.2	44.3	140	4.3	1.04	105	18.3	34	13.2	-4.1	177	9.34	0.87	15.7	39.3	20	295.54	34.23	15.98	1	0	0	1
17/04/2021	64	1	7.38	29	33	27.4	2.6	78.4	143	4.3	1.17	101	26.3	51	17.6	2.7	127	3.65	1.64	14.6	46.3	18.9	301.26	49.25	22.98	0	0	0	0
17/04/2021	41	2	7.46	22.8	34.1	20.4	-3.7	69.7	137	4.3	1.28	100	18.5	33	11.9	-4.2	75	0.76	0.87	16.6	41.3	20.9	282.97	28.83	13.45	0	0	0	1
17/04/2021	28	2	7.44	28.5	31.2	28.4	1.4	48.4	137	3.7	1.29	105	28.3	43	14.1	2.4	76	0.94	0.69	3.6	35.7	7.3	282.03	22.82	10.65	0	0	0	0
18/04/2021	66	1	7.47	48	23	23.2	1	39.3	135	4.2	1.22	107	31.5	42	14.8	1.3	124	1.26	0.64	4.8	32.2	9	280.59	22.22	10.37	0	0	0	0
18/04/2021	71	1	7.13	56.5	68	18.8	-10.3	86	135	2.8	0.46	105	19.7	28	9.7	-10.2	114	1.97	1.01	11.2	32.8	14	282.64	37.84	17.66	0	0	0	1
18/04/2021	75	1	7.34	27.4	33.1	20.3	-4.7	49.5	140	3.9	1.28	103	20.1	41	14.2	-4.9	100	1.63	1.41	16.7	40.9	20.6	290.16	27.63	12.89	1	0	0	0
18/04/2021	74	1	7.27	64.3	11.5	17.6	-8.8	20.5	132	4.6	1.21	98	36.7	39	14.2	-10.2	198	3.06	2.31	16.4	38.6	21	283.51	51.05	23.82	0	0	0	1
25/04/2021	60	1	7.46	35.2	45.3	24.8	0.9	83.6	134	3.6	1.13	96	24.5	44	15.1	1.3	280	1.57	1.16	13.2	41.6	16.8	292.46	53.45	24.95	0	0	0	0
18/04/2021	84	1	7.39	47.6	25.3	30.1	6.7	32.8	135	4	1.19	100	33.8	46	15.9	7.5	155	1.13	1.12	4.9	39	8.9	285.32	40.24	18.78	1	0	0	1
25/04/2021	38	1	7.43	23	44	27.3	1.1	78.5	140	3.5	1.19	100	25.4	40	12.6	1.9	143	2.09	0.55	12.7	43.5	16.2	290.15	13.21	6.17	0	0	0	1
20/04/2021	88	1	7.34	55	28.6	23.2	0.6	40.2	138	4	1.07	99	32.5	44	15.1	1	99	2.43	1.32	15.8	43	19.8	289.91	50.45	23.54	0	0	0	0
20/04/2021	35	1	7.33	32.7	40.2	25.8	1.9	76.3	143	4.5	1.09	104	28.4	42	14.7	2.2	143	3.75	0.76	13.2	43.5	17.7	300.25	37.84	17.66	1	0	0	0
20/04/2021	41	2	7.34	59	23	23.1	-2.8	40.4	139	4.3	1.17	104	24.2	39	12.1	-3.1	68	1.23	0.57	11.9	39.3	16.2	286.58	28.83	13.45	1	0	0	0
23/04/2021	65	1	7.32	44.5	20.4	22.7	-3.4	28.6	147	2.9	1.02	109	23	46	15.7	-3.6	151	2.37	0.78	15.3	40.9	18.2	308.7	37.84	17.66	1	0	1	0
23/04/2021	59	1	7.39	29	41	20.5	-5.3	69.4	140	4	1.08	109	20.8	37	13.2	-5.8	157	2.55	0.81	10.5	35	14.5	291.83	18.62	8.69	0	0	0	0
22/04/2021	54	1	7.37	33.2	27.4	22.7	4.2	45.4	140	4.3	1.08	102	27.3	45	14.7	-3.7	155	2.36	0.76	15.3	42.3	19.6	292.11	21.02	9.81	1	1	0	0
22/04/2021	62	1	7.38	40.3	13.6	28.9	1.6	23.4	136	3.1	0.95	95	35.8	29	10.4	2.2	121	1.85	0.76	12.1	44.1	15.2	281.93	19.22	8.97	1	0	0	0
23/04/2021	86	1	7.43	32.5	40.1	25.6	1.1	78.4	139	4.1	1.17	102	27.4	39	14.3	1.8	138	0.89	1.01	11.4	41.1	15.5	288.97	19.82	9.25	0	0	0	0
23/04/2021	55	1	7.35	37	41.3	26.2	-1.4	67.3	138	4.3	1.13	105	23.9	41	11.5	-1.8	81	0.97	1.08	6.8	37.3	11.1	287.41	41.44	19.34	0	0	0	0
23/04/2021	83	1	6.9	79.4	12.5	16.4	-6.4	22.5	138	4.2	1.01	99	34.7	43	13.6	-7.3	157	7.09	2.54	22.6	43.2	26.8	294.13	56.46	26.35	1	0	0	0
24/04/2021	76	1	7.45	44	54	31	6.6	89	135	3.2	1.21	93	30	36	12.1	6.8	178	4.43	1.1	11	45.2	14.2	292.3	74.47	34.76	1	0	1	1
24/04/2021	84	1	7.37	32.5	55.5	18.4	-7	87.7	135	4.8	1.21	99	18.6	40	13.5	-6	179	8.95	1.35	17.6	40.8	22.4	286.85	41.44	19.34	1	0	0	1
10/11/2020	74	1	7.19	65.3	9.6	15.4	-12.5	18.5	142	3.1	0.87	92	35.7	32	14.1	-13.2	322	5.87	3.24	34.6	53.1	37.7	324.41	135.14	63.06	1	1	0	1
23/04/2021	31	2	7.43	29.4	33.7	26.1	0.5	78.3	140	4.5	1.18	100	23.9	34	10.5	0.9	95	0.93	0.69	13.9	44.5	18.4	289.18	23.42	10.93	0	0	0	0
23/04/2021	63	2	7.34	43	23.9	22.6	-2.1	45.7	138	4.3	1.03	106	25.8	35	11.8	-2.6	115	2.09	1.09	9.4	36.3	13.7	285.99	21.62	10.09	1	1	0	1
24/04/2021	79	1	7.39	45	32	22.7	-2.5	56.8	140	4.3	1.07	104	28.4	39	12.6	-2.8	153	16.8	0.71	13.3	40.3	17.6	292.3	22.82	10.65	1	0	0	0
24/04/2021	81	1	7.42	42	29	24	-0.3	53.2	134	5	1.14	104	27.3	47	15.2	-0.7	91	1.87	0.98	6	35	11	276.86	22.82	10.65	0	0	0	0
24/04/2021	93	2	7.17	67	12.2	14.6	-12.3	23.7	142	3.9	0.89	99	38.5	40	11.9	-15.4	145	4.76	1.43	28.4	46.9	32.3	305.27	79.28	37	1	0	1	1
24/04/2021	76	2	7.34	32	28	26.7	1.1	43.9	133	5	1.14	93	23.9	39	14.1	1.3	192	1.86	2.06	13.3	45	18.3	289.88	79.28	37	1	0	0	1
12/04/2021	27	2	7.41	28.4	33.3	27.3	0.9	40.4	137	4.8	1.13	102	23.9	40	14.3	0.9	105	0.54	0.78	7.7	39.8	12.5	282.74	17.42	8.13	0	0	0	1
26/04/2021	75	1	7.33	55.4	17.8	29	3	22.3	146	4.2	1.11	109	29	38	12.8	1.9	93	1.75	1.15	8	41.2	12.2	303.17	36.04	16.82	1	0	0	1
17/04/2021	56	1	7.43	31	24	26	-1	54.3	140	5.1	1.03	100	27.8	45	15.1	-0.7	118	1.14	0.76	14	45.1	19.1	293.86	43.84	20.46	0	0	0	1
20/04/2021	77	1	7.32	53.1	23.1	27.2	1.1	34.6	142	4.3	1.29	105	27.3	48	16.4	-0.1	124	3.27	1.08	9.8	41.3	14.1	302.5	69.67	32.51	1	0	0	0
20/04/2021	65	1	7.3	43.4	46.8	21.5	-4.9	78	141	4.3	1.18	107	21.8	40	13.7	-4.3	187	4.43	0.96	12.5	38.3	16.8	298.09	34.23	15.98	0	0	0	0
14/04/2021	83	2	7.45	32	26	25	1.1	43.2	140	3.7	1.13	106	26.9	35	11.7	1.3	139	2.08	0.97	9	37.7	12.7	300.03	73.87	34.48	0	0	0	1
16/04/2021	67	2	7.43	34	29	28	1.9	40.3	122	3.8	1.17	85	28.4	34	12.9	2.1	124	2.34	0.74	9	40.8	12.8	253.09	13.21	6.17	1	0	0	0
16/04/2021	84	2	7.39	34	22	29	3.7	45.7	138	4.4	1.18	105	26.9	40	13.3	3.2	248	1.8	1.22	4	37.4	8.4	297.19	44.44	20.74	0	0	0	0
16/04/2021	71	1	7.47	48	32	27	3.3	56.8	140	4.3	1.02	98	28.5	38	12.5	3.8	144	2.43	0.87	15	46.3	19.3	292.6	27.63	12.89	1	0	0	0
26/04/2021	86	1	7.43	34	44	28	2.2	67.9	140	4.2	1.09	98	26.5	47	16.1	2.9	89	1.42	0.91	14	46.2	18.2	290.35	32.43	15.14	0	0	0	0
24/04/2021	26	1	7.29	45	23	15.7	-9.6	40.3	140	3.7	1.01	112	15.8	19	7.5	-10.3	165	3.86	1.54	12.3	31.7	16	292.77	21.62	10.09	1	1	0	0
18/04/2021	22	2	7.36	29	36.4	23.6	-2.6	50.6	140	4	1.14	106	22.8	36	12.8	-3	83	2.08	0.65	10.4	38	14.4	287.81	19.22	8.97	1	0	0	1
18/04/2021	87	1	7.29	64	18.5	22.2	-1.8	27.4	138	5.5	1.24	101	26.4	54	18.9	-2.2	206	1.87	2.08	14.8	42.5	20.3	299.96	75.08	35.04	1	0	0	0
19/04/2021	59	1	7.43	37	23.7	28.4	4.3	56.9	143	4.2	1.12	104	27.8	38	13.9	4.9	100	1.07	0.96	10.6	43.2	14.8	300.54	37.24	17.38	1	0	0	1
18/04/2021	68	1	7.34	23	44	24.9	1.1	70.3	138	4.3	1.16	100	23.9	38	12.1	1.7	133	1.76	0.87	13.1	42.3	17.4	288.09	28.23	13.17	0	0	0	1
19/04/2021	102	1	7.45	42	27	29	2.9	40.5	133	4.3	1.19	101	28.4	36	16.8	3.3	130	1.37	0.86	3	36.3	7.3	281.63	50.45	23.54	0	0	0	1
27/04/2021	65	2	7.49	36	24.2	27.4	3.7	52.7	143	3.1	1.18	107	30.1	30	10.2	3.9	95	1.45	0.76	8.6	39.1	11.7	299.09	46.85	21.86	1	0	0	0
27/04/2021	86	1	7.34	48	27	25.3	1.1	46.8	150	3.4	1.34	118	30.2	42	14.3	1.4	109	1.23	1.44	6.7	35.4	10.1	314.46	50.45	23.54	1	0	0	1
27/04/2021	77	2	7.41	32	40.1	23.7	-0.8	65.4	140	3.9	1.09	102	23.7	39	12.4	-1	111	1.63	0.73	14.3	41.9	18.2	290.77	27.63	12.89	1	0	0	0
27/04/2021	79	1	7.42	37.3	23.6	26.1	1.5	40.5	137	4.1	1.07	100	25.7	40	13.1	1.8	158	0.87	1.14	10.9	41.1	15	288.58	34.83	16.26	0	0	0	0
28/04/2021	82	2	7.43	34	29	28.8	1.8	40.8	145	4.8	1.23	106	27.9	43	14.1	2.5	118	0.89	0.76	10.2	43.8	15	302.76	37.24	17.38	0	0	0	0
20/04/2021	18	2	7.33	28	32.5	22.9	-3.2	46.8	143	3.5	1.16	103	24.7	37	13.3	-3.7	80	1.66	1.13	17.1	43.5	20.6	293.15	16.22	7.57	1	0	0	0
21/04/2021	42	1	7.46	34.2	59.6	24.2	0.3	91.9	143	3	1.16	106	24	47	15.9	0.9	121	1.06	0.78	12.8	40	15.8	299.23	39.04	18.22	1	0	0	1
23/04/2021	63	1	7.28	46	23	18.4	-6.8	32.7	150	4.9	1.13	123	36.9	34	10.1	-7.3	159	3.76	3.87	8.6	31.9	13.5	330.36	129.13	60.26	1	0	0	1
24/04/2021	92	1	7.342	63.2	23.5	23.1	-1.1	34.7	137	3.9	1.09	103	28.9	30	11.1	-1.8	144	1.74	1.09	10.9	37.9	14.8	288.31	37.84	17.66	1	0	0	0
24/04/2021	76	1	7.4	34	22	27.8	1.1	39.4	141	4.3	0.98	107	28.4	45	15.4	1.4	119	1.75	1.31	6.2	38.3	10.5	296.92	49.85	23.26	0	0	0	0
25/04/2021	42	1	7.28	87	11.6	37.7	12.5	22.4	140	3.7	0.98	98	39.5	40	12	12.7	212	2.65	0.61	4.3	45.7	8	294.28	15.02	7.01	1	0	0	1
25/04/2021	81	2	7.3	40.6	26.7	20.1	-4.3	54.3	137	4	0.89	103	23.6	27	8.5	-5.4	145	3.08	1.15	13.9	38	17.9	287.46	32.43	15.14	1	0	0	1
25/04/2021	90	1	7.27	27	41.4	26.7	-9.4	78.5	141	6.2	1.01	111	16.3	33	11.1	-9.5	132	4.88	4.09	3.3	36.2	9.5	316.06	160.36	74.84	1	0	0	0
26/04/2021	76	1	7.39	40.2	23	26.9	1.1	48.4	140	4.1	1.13	103	29.4	54	18.1	1.3	86	1.33	0.88	10.1	41.1	14.2	290.18	32.43	15.14	1	0	0	1
26/04/2021	66	2	7.42	38.4	34.4	24.7	0.1	67.4	139	3.8	1.21	103	24.5	47	15.9	0.3	118	2.54	0.92	11.3	39.8	15.1	293.06	51.05	23.82	1	0	0	0
28/04/2021	80	1	7.47	30.5	23.3	22.4	-1.2	46.6	137	4	1.14	102	22.2	34	11.6	-0.5	153	2.33	1.18	12.6	39	16.6	290.01	45.05	21.02	0	0	0	1
28/04/2021	78	1	7.33	38.5	27.2	20.4	-5.5	46.8	140	4.8	1.11	103	20.7	53	17.9	-5	168	9.26	0.9	16.6	41.8	21.4	294.74	32.43	15.14	1	0	0	1
28/04/2021	79	1	7.35	33.1	25.8	18.5	-7.1	45.4	138	4.5	1.13	104	18.7	48	16.2	-6	120	5.82	3.03	15.5	38.5	20	295.68	78.08	36.44	1	0	0	0
29/04/2021	94	2	7.26	49.3	23.22	22.2	-4.9	32.2	128	4.6	1.18	100	22.5	42	14.4	-5.2	130	1.46	3.76	5.8	32.6	10.4	290.45	163.36	76.24	0	0	0	1
30/04/2021	79	2	6.9	114	12.6	16.3	-9.5	20.6	133	3.7	0.78	92	51	33	11.1	-10.4	145	6.43	2.65	24.7	44.7	28.4	296.78	136.34	63.63	1	1	1	0
30/04/2021	79	1	7.13	50.8	12.1	16.9	-12.3	8.5	138	5	1.23	104	17.8	26	8.4	-12.2	342	6.12	2.47	17.1	39	22.1	308.71	82.28	38.4	1	1	1	0
26/04/2021	64	1	7.42	51	31	29.6	7.2	61.1	130	3.1	1.18	105	34.7	40	13.6	8.6	124	1.56	0.86	-4.6	28.1	-1.5	274.3	44.44	20.74	1	0	0	0
25/04/2021	55	2	7.38	32.7	38.5	23.1	-0.7	46.4	138	4.1	1.04	105	28.4	40	15.3	-0.7	115	1.49	0.89	9.9	37.1	14	286.79	26.43	12.33	0	0	0	1
25/04/2021	79	1	7.38	40.5	36.7	24	-1.1	69.7	137	5	1.17	102	24	43	14.8	-1.1	130	1.7	0.76	11	40	16	288.13	41.44	19.34	0	0	0	0
25/04/2021	21	1	7.42	27.6	40.4	25.1	1.3	84.3	138	4.7	1.17	103	19.4	44	13.7	1.8	164	2.86	0.43	9.9	39.7	14.6	287.01	11.41	5.33	0	0	0	1
25/04/2021	84	1	7.23	54.3	21.6	17.9	-4.2	32.6	140	3.1	0.97	97	27.3	45	15.3	-4.8	127	6.99	1.14	25.1	46.1	28.2	291.86	28.83	13.45	1	1	1	0
26/04/2021	68	2	7.43	30.6	41.3	27.3	2.5	60.6	143	5.3	1.02	104	25.3	43	12.8	2.7	122	1.98	1.05	11.7	44.3	17	299.18	38.44	17.94	1	0	0	1
26/04/2021	42	1	7.35	23.6	33.1	20.7	-3.2	67.2	138	4.1	0.89	100	20.1	38	14.2	-4.4	144	3.09	1.13	17.3	42.1	21.4	287.7	22.22	10.37	1	0	0	1
26/04/2021	85	1	7.39	32	41	27.6	2.2	67.9	137	4.2	1.18	102	26.1	42	12.6	2.9	102	1.05	0.81	7.4	39.2	11.6	286.07	38.44	17.94	1	0	0	0
27/04/2021	50	1	7.39	41	33	27.5	1.1	47.9	138	4.1	1.01	103	25.9	46	16.2	2	132	2.87	0.87	7.5	39.1	11.6	287.04	22.22	10.37	1	0	0	0
28/04/2021	60	2	7.44	28.4	22.4	28.9	2.6	40.2	138	4.3	1.31	97	30.2	45	14.7	3.1	201	2.09	1.04	12.1	45.3	16.4	293.97	40.84	19.06	1	0	0	1
14/10/2020	56	1	7.43	43	21	28	2.1	48.3	139	5.8	1.32	104	30.2	51	15.8	2.5	322	3.18	1.43	7	40.8	12.8	306.3	62.46	29.15	0	0	0	0
28/04/2021	83	2	7.44	40	26	28.3	2.1	63.2	137	4.1	1.08	100	27.4	45	15.4	3.3	121	1.07	1.29	8.7	41.1	12.8	294.54	82.88	38.68	0	0	0	1
29/04/2021	50	1	7.31	43	18.4	23.7	-1.5	38.5	138	4.3	1.13	94	34.6	38	11.5	-1.6	120	3.18	0.87	20.3	48.3	24.6	289.07	38.44	17.94	1	0	0	0
29/04/2021	52	2	7.32	48	23.5	18.9	-5.7	44.5	140	3.9	1.01	115	20.1	43	14.2	-6.5	132	2.43	0.81	6.1	28.9	10	295.74	50.45	23.54	1	0	0	0
29/04/2021	71	2	7.4	39	12.9	27.9	1.1	39.2	140	4.1	1.09	104	27.9	40	12.1	2.4	150	1.02	0.87	8.1	40.1	12.2	293.74	32.43	15.14	0	0	0	1
29/04/2021	40	1	7.47	28	33.6	22.9	-1	60.9	138	4.1	1.19	104	19.4	52	18.3	-1.2	151	2.07	0.87	11.1	38.1	15.2	291.7	43.84	20.46	1	0	0	0
30/04/2021	67	2	7.41	32.3	40	28.5	1.5	76.5	140	4.3	1.18	103	28.3	40	12.7	2.6	99	1.18	0.87	8.5	41.3	12.8	289.2	22.22	10.37	1	0	0	0
02/05/2021	77	2	7.43	50	60.2	26.6	2.5	80.4	140	4.3	1.12	104	32.4	42	13.6	3	143	1.75	0.75	9.4	40.3	13.7	292.25	25.83	12.05	0	0	0	0
30/04/2021	60	1	7.4	40	33.8	22.8	-2.9	40.5	134	4	1.01	106	26.8	44	13.9	-3	141	0.76	0.98	5.2	32	9.2	282.04	37.24	17.38	1	0	0	0
29/04/2021	65	1	7.39	42.4	31.6	25.4	0.4	59.7	143	4.2	1.15	105	25.3	47	15.9	0.1	128	2.93	0.72	12.6	42.2	16.8	297.02	23.42	10.93	1	0	0	0
30/04/2021	93	2	7.18	62	51.3	23.1	-5.2	75.5	134	4	1.18	93	23.8	43	14.5	-6.3	255	4.87	1.22	17.9	45	21.9	292.58	62.46	29.15	1	0	0	0
14/02/2021	90	2	7.34	45	21.4	20.3	-3.2	38.5	140	5.5	0.98	100	23.6	29	11.4	-3.8	111	2.87	0.76	19.7	45.5	25.2	293.77	45.65	21.3	0	0	0	1
15/04/2021	59	2	7.5	35.4	45.8	27.4	2.5	65.2	135	4.6	0.72	99	26.3	45	14.1	3.3	157	3.48	0.71	8.6	40.6	13.2	287.23	51.05	23.82	0	0	0	0
04/05/2021	88	1	7.32	48.5	28.3	25.3	-0.8	47.9	131	5.5	1.12	99	25.3	33	11.4	-1.1	100	0.88	4.34	6.7	37.5	12.2	280.77	79.28	37	1	0	0	0
04/05/2021	87	1	7.26	51	44.2	22.8	-4.3	72.2	141	5.7	1.15	111	23.2	34	11.4	-4.6	143	2.93	2.58	7.2	35.7	12.9	302.86	77.48	36.16	1	0	0	0
30/04/2021	58	2	7.29	56	17.2	24.2	0.4	31.8	140	4.3	1.27	106	34.2	40	13.6	0.3	95	3.78	0.78	9.8	38.3	14.1	288.98	22.22	10.37	0	0	0	0
30/04/2021	84	1	7.39	43.5	30.5	26.2	1.2	57.4	139	4.8	1.19	103	26	45	15.2	0.8	95	2	0.7	9.8	40.8	14.6	287.48	25.23	11.77	1	0	0	1
01/05/2021	57	1	7.38	43	30	26.2	1.2	64.3	140	3.9	1.13	103	24.7	43	14.1	0.8	91	1.07	0.87	10.8	40.9	14.7	290.36	31.83	14.86	1	0	0	0
01/05/2021	94	2	7.34	39.4	23.6	28.4	1.9	30.5	140	4.4	1.16	108	26.9	46	16.8	1.4	209	2.87	2.76	3.6	36.4	8	299.82	49.25	22.98	0	0	0	0
01/05/2021	88	1	7.34	94.3	28.4	29.4	2.2	39.4	140	5	1.18	101	34.7	47	16.2	2.1	160	1.88	1.01	9.6	44	14.6	296.3	44.44	20.74	1	0	0	1
01/05/2021	26	1	7.37	45	21	26.2	3.1	40.6	137	4.1	1.12	104	30.5	54	18.3	3	91	2.27	0.78	6.8	37.1	10.9	282.76	22.22	10.37	0	0	0	1
02/05/2021	93	1	7.41	43	19	27.4	1.5	39.5	140	4	1.15	103	28.4	35	10.8	1.5	85	1.66	0.87	9.6	41	13.6	291.03	37.84	17.66	0	0	0	0
02/05/2021	63	1	7.44	43	51.3	28.5	2.9	70.3	140	5.1	1.15	104	22.3	46	14.6	3.2	86	1.08	0.87	7.5	41.1	12.6	289.48	28.23	13.17	0	0	0	0
04/05/2021	53	2	7.26	53.5	53.2	24	-3.1	81.4	144	3.3	1.17	106	24.4	46	15.6	-3.8	121	1.21	0.66	14	41.3	17.3	299.83	30.63	14.29	1	1	0	0
27/04/2021	82	1	7.423	32	41	26.7	1.1	60.4	140	3.8	1.07	103	26.7	40	13.5	1.2	130	0.76	1.76	10.3	40.8	14.1	291.53	25.83	12.05	1	0	0	1
29/05/2021	20	2	7.32	45.6	26.5	25.3	-0.3	45.5	146	3.5	1.1	111	25.4	41	14	-0.7	109	3.25	0.82	9.7	38.5	13.2	300.96	17.42	8.13	0	0	0	1
29/04/2021	33	1	7.37	48.4	24.2	28.1	2.8	40.7	143	3.7	1.23	106	27.9	47	16	1.8	81	3.52	0.82	8.9	40.7	12.6	294.7	25.23	11.77	1	0	0	0
29/04/2021	57	1	7.44	42.9	13.2	28	3.5	15.9	140	4.3	1.2	105	27.6	49	16.5	3	110	2.32	1.37	7	39.3	11.3	294.72	51.65	24.1	0	0	0	1
07/05/2021	52	1	7.43	67.8	12.7	33.8	12.4	23.6	134	3.8	0.99	109	37.8	44	14.8	13.5	221	1.87	0.35	-8.8	28.8	-5	284.08	22.82	10.65	1	1	0	0
05/05/2021	58	1	7.34	23.8	32.1	22.6	0.7	56.9	138	4.3	0.98	104	23.6	47	16.1	0.6	137	3.08	0.87	11.4	38.3	15.7	286.91	19.82	9.25	1	0	0	0
05/05/2021	59	1	7.31	43.2	23.7	22.1	-0.7	32.6	138	3.9	1.12	99	20.1	40	12.3	-1.4	145	13.8	1.13	16.9	42.9	20.8	288.86	28.83	13.45	0	0	0	0
05/05/2021	81	2	7.41	45	32	23.7	-1	67.4	140	4	1.17	105	26.9	33	12.4	-1.5	138	2.08	0.53	11.3	39	15.3	292.47	28.83	13.45	0	0	0	0
06/05/2021	66	1	7.46	43	21.7	26.8	1.1	43.2	138	4.3	1.09	104	27.9	43	14.8	1	188	2.97	1.08	7.2	38.3	11.5	291.25	28.83	13.45	1	1	0	1
06/05/2021	80	1	7.36	35	25.5	23.7	0.6	43.9	139	4.5	1.03	105	29.4	40	13.6	0.3	94	1.88	0.66	10.3	38.5	14.8	287.03	22.82	10.65	1	0	0	0
06/05/2021	28	1	7.37	40	23	27.8	1.1	39.4	140	3.9	1.12	100	28.3	43	14.8	1.6	133	1.87	0.87	12.2	43.9	16.1	291.29	23.42	10.93	0	0	0	1
06/05/2021	70	1	7.34	84	23.5	31.2	4.9	39.3	142	4	1.27	99	42.7	43	15.6	7.6	288	2.28	0.75	11.8	47	15.8	303.6	21.62	10.09	1	0	0	1
06/05/2021	85	2	7.38	37.4	29.4	26.6	1.8	40.8	140	3.7	1.03	108	28.5	40	14.1	1.9	214	1.88	1.44	5.4	35.7	9.1	300.4	51.05	23.82	1	0	0	1
07/05/2021	83	2	7.47	25.2	53.5	18.2	-5.5	90.1	132	4.2	1.18	95	18.3	35	11.8	-4.1	127	7.35	1.34	18.8	41.2	23	279.26	49.25	22.98	0	0	0	0
07/05/2021	93	1	7.35	54	22.1	27.8	5.4	33.1	134	4.6	1.22	103	31.6	42	15.3	5.2	107	2.54	0.75	3.2	35.6	7.8	280.55	39.64	18.5	0	0	0	0
07/05/2021	78	2	7.47	25.4	33.9	26.6	1.8	73.3	142	3.7	0.98	100	17.6	43	14.2	1.7	126	0.76	0.91	15.4	45.7	19.1	294.9	23.42	10.93	0	0	0	1
29/08/2020	92	1	7.49	44	53	28.6	3.8	69.9	140	4.1	1.12	101	28.4	37	12.9	4	113	2.34	1.12	10.4	43.1	14.5	297.49	67.27	31.39	1	0	0	1
29/10/2020	23	2	7.42	31.4	29.4	26.5	-0.6	49.6	138	4.3	1.09	104	23.7	32	10.8	-0.9	133	2.07	0.76	7.5	38.3	11.8	286.59	19.22	8.97	1	0	0	0
08/05/2021	65	2	7.38	49.1	15.9	29.2	4.1	20.4	142	3.4	1.17	106	29	50	16.9	2.9	105	1.53	0.74	6.8	39.4	10.2	295.64	34.83	16.26	1	1	0	0
28/10/2020	72	1	7.28	60.3	23.1	17.5	-12.5	32.1	135	4	0.89	94	20.5	31	8.9	-14.6	132	5.89	2.09	23.5	45	27.5	287.74	62.46	29.15	1	1	1	0
31/10/2020	64	1	7.41	37.5	27.4	25.4	1.1	60.4	137	4.4	1.03	100	28.4	45	14.7	1.6	145	2.08	0.98	11.6	41.4	16	288.96	41.44	19.34	1	0	0	1
03/05/2021	83	1	7.38	45.4	24.8	26.8	1.7	43	136	4.5	1.2	100	26.6	49	16.6	1.1	160	2.19	0.77	9.2	40.5	13.7	286.09	31.23	14.57	1	0	0	0
03/05/2021	78	2	7.39	53.5	30.5	26.2	1.2	57.1	139	4.8	1.19	103	26	45	15.2	0.8	277	2	0.7	9.8	40.8	14.6	297.59	25.23	11.77	1	0	0	0
02/05/2021	64	1	7.36	36	21	27.6	1.1	45.7	137	4.6	1.03	98	30.2	45	15.2	0.8	164	13.5	1.34	11.4	43.6	16	289.42	37.84	17.66	1	0	0	1
02/05/2021	77	1	7.39	38.5	26.7	29.2	3.1	46.8	140	4.7	1.14	100	25.7	39	13.4	3.3	120	1.98	0.87	10.8	44.7	15.5	292.87	37.24	17.38	1	1	0	0
02/05/2021	70	1	7.31	52.1	33.6	23.5	-1.6	44.6	138	5.3	1.08	106	25.8	32	11.1	-1.9	266	3.44	1.14	8.5	37.3	13.8	294.58	22.82	10.65	1	0	0	1
02/05/2021	57	2	7.48	22.8	47.3	24.1	-1.6	60.3	143	3.5	1.19	103	18.5	48	16.7	-1.8	100	3.65	0.66	15.9	43.5	19.4	295.36	22.82	10.65	1	0	0	1
07/04/2021	54	1	7.4	22.1	32.8	24.1	-2.1	56.2	138	4	1.13	101	20.1	38	13.8	-2.6	113	2.87	1.09	12.9	41	16.9	288.68	38.44	17.94	0	0	0	0
01/05/2021	24	2	7.28	36	27	20.1	-5.1	45.7	132	4.3	0.99	103	28.4	38	13.2	-5.3	99	6.08	0.54	8.9	33.3	13.2	272.1	15.62	7.29	1	0	0	1
09/05/2021	50	2	7.46	22.9	33.9	20.1	-1.8	75.6	138	4.7	1.19	102	13.7	42	14.8	-2.2	89	0.73	0.88	15.9	40.7	20.6	288.35	44.44	20.74	0	0	0	1
09/05/2021	72	2	7.44	32.2	26.7	30.2	6.4	40.3	142	4.3	0.98	102	26.9	43	16.7	6.2	141	0.84	1.08	9.8	44.3	14.1	300.24	50.45	23.54	0	0	0	1
10/05/2021	91	2	7.44	28.9	33.5	28.1	1.1	49	140	4.9	1.28	107	22.8	36	11.1	1	106	1.18	0.87	4.9	37.9	9.8	292.8	41.44	19.34	0	0	0	0
11/05/2021	83	2	7.35	50.9	25.9	28.7	3.2	44.1	139	4.6	1.14	105	28.5	44	14.9	2.2	196	2.78	0.97	5.3	38.6	9.9	296	42.64	19.9	1	0	0	1
12/05/2021	86	1	7.4	40.6	39.7	25.4	0.6	74.7	139	3.9	1.2	103	25.2	45	15.3	0.5	134	1.53	1.19	10.6	39.9	14.5	294.25	52.85	24.67	1	0	0	1
22/11/2020	93	2	7.31	79.8	13.8	37.4	11.5	20.3	136	4.4	1.19	102	43.7	36	11.1	12.7	166	4.22	1.15	-3.4	38.4	1	290.63	56.46	26.35	1	0	1	1
12/05/2021	58	1	7.39	34.6	28.7	26.6	2.1	38.9	140	4.2	1.29	103	28.8	47	16.5	2	144	2.88	0.78	10.4	41.2	14.6	292.7	28.23	13.17	0	0	0	0
11/05/2021	76	2	7.38	32.6	40.1	23.4	-1.1	66.2	136	4.3	1.09	103	28.4	43	15.2	-1.8	96	1.07	0.76	9.6	37.3	13.9	280.94	21.62	10.09	1	0	0	0
05/05/2021	93	2	7.33	47.8	22.1	20.8	-6.8	29.5	136	4.8	1.01	97	32.7	39	14.2	-6.9	144	2.34	1.22	18.2	43.8	23	287.31	43.84	20.46	1	0	0	1
05/05/2021	55	2	7.36	58.9	22.4	29.4	2.1	28.6	140	4	1.13	103	37.5	50	14.8	2.3	59	2.07	0.76	7.6	41	11.6	288.58	31.83	14.86	1	0	0	1
06/05/2021	85	2	7.4	33.6	52.5	20.8	-4	86.9	114	4	1.07	78	20.7	43	14.5	-3.2	143	2.11	2.05	15.2	40	19.2	249.06	78.68	36.72	1	0	0	1
05/05/2021	52	2	7.47	22.6	40.2	18.7	-5.7	78.4	138	4	1.18	105	16.2	36	11.1	-8	144	0.95	0.78	14.3	37	18.3	288.7	28.23	13.17	0	0	0	0
06/05/2021	61	1	7.37	33	21.7	18.9	-4.9	40.3	135	4.4	1.18	97	19.4	28	10.3	-5.5	165	3.08	3.09	19.1	42.4	23.5	293.78	87.69	40.92	1	0	0	1
06/05/2021	54	2	7.44	26.8	33.6	28.2	1.1	54.3	142	3.9	1.13	100	27.6	42	13.3	0.8	100	1.19	0.76	13.8	45.9	17.7	294.36	28.83	13.45	0	0	0	0
06/05/2021	44	2	7.39	28.5	33.9	28.2	2.2	58.4	138	4.7	1.19	104	23.8	34	10.5	2.1	132	3.09	0.78	5.8	38.7	10.5	286.94	21.62	10.09	1	0	0	0
07/05/2021	40	1	7.25	29.3	11.9	20.5	-9.5	26.7	145	3.6	0.98	97	26.5	44	13.6	-10.6	121	3.88	1.06	27.5	51.6	31.1	304.03	43.84	20.46	0	0	0	0
07/05/2021	83	1	7.48	48	23.6	26.5	1.1	38.4	136	4	1.08	100	25.7	37	14.3	1.8	20	2.24	2.48	9.5	40	13.5	291.63	111.11	51.85	1	0	0	1
07/05/2021	51	1	7.13	78	15.6	27.4	-1.1	15.8	144	4.3	1.17	109	30.2	49	16.3	-1.5	119	16.9	0.75	7.6	39.3	11.9	298.52	23.42	10.93	0	0	0	0
07/05/2021	71	1	7.33	40.3	19.5	22.2	-0.9	33.8	138	3.9	0.96	97	28.9	39	14.3	-0.7	132	3.08	1.48	18.8	44.9	22.7	289.74	38.44	17.94	1	1	0	1
09/05/2021	19	1	7.37	30.2	38.5	23.6	-0.7	66.8	138	4.2	1.18	100	23.8	44	14.8	-1	233	5.08	1.01	14.4	42.2	18.6	292.25	19.82	9.25	0	0	0	0
08/05/2021	57	1	7.39	33.2	29.4	25.3	1.1	45.3	140	4.1	1.1	102	24.9	50	16.4	1	118	1.76	1.09	12.7	42.1	16.8	290.86	25.83	12.05	0	0	0	0
08/05/2021	74	2	7.42	23.8	34.9	24.5	-1	44.4	140	4.4	1.16	102	23.9	40	12.7	-1.1	100	0.87	0.66	13.5	42.4	17.9	289.36	22.82	10.65	0	0	0	0
08/05/2021	58	1	7.26	90	32.6	28.4	7.5	57.6	140	3.8	0.96	98	44.2	45	14.9	10.2	100	1.63	0.85	13.6	45.8	17.4	290.26	28.23	13.17	0	0	0	0
09/05/2021	66	1	7.34	48	38	25.8	0	68	143	3.8	1.19	107	25.8	50	17	-0.8	131	2.03	1.08	10.2	39.8	14	301.89	51.65	24.1	1	0	0	1
09/05/2021	68	1	7.25	55	21	22	-2.2	46.8	140	3.9	1.07	109	22	40	13.8	-1.8	143	2.87	1.67	9	34.9	12.9	300.66	76.28	35.6	0	0	0	1
11/05/2021	45	1	7.45	37	48	22.9	-2.5	66.7	138	3.8	1.13	108	23.8	40	13.2	-2.8	113	2.79	1.17	7.1	33.8	10.9	285.88	21.62	10.09	1	1	0	1
09/04/2021	25	2	7.39	40.2	33.1	28.3	3.3	67.4	138	4.3	1.1	106	22.9	38	14.2	3.9	143	1.77	0.87	3.7	36.3	8	286.65	16.22	7.57	1	0	0	0
10/05/2021	43	1	7.48	30.4	56.7	26.5	1.1	76.4	138	4	1.18	104	22.9	43	15.2	1.3	113	1.89	0.76	7.5	38	11.5	286.08	22.82	10.65	1	0	0	1
11/05/2021	84	1	7.42	48	38	23.2	-1.6	40.3	133	3.8	0.89	99	27.4	43	14.2	-1.9	144	4.55	0.83	10.8	37.8	14.6	278.4	26.43	12.33	1	1	1	0
29/04/2021	88	2	7.33	52.3	24.6	27.3	1.3	38.7	142	4.4	1.19	104	27.3	39	13.2	0.4	208	4	1.06	10.7	42.4	15.1	302.86	43.84	20.46	0	0	0	0
13/05/2021	80	2	7.35	36.6	46.7	20.2	-5.5	80.5	125	12	0.9	111	20.3	46	15.7	-4.8	175	2.36	1.67	-6.2	26	5.8	271.53	70.87	33.07	1	0	0	1
13/05/2021	41	2	7.37	36.4	29.5	25.4	-1	43.2	138	4	1.02	103	29.1	34	11.3	-0.7	109	2.96	0.76	9.6	39	13.6	285.96	23.42	10.93	0	0	0	0
29/04/2021	48	2	7.29	91	33.3	42	12.4	76.4	138	5.5	1.37	95	48	40	10.2	14.1	353	1.86	0.75	1	48.5	6.5	303.82	49.25	22.98	1	0	0	0
13/05/2021	90	2	7.43	30.5	22.8	28.4	1.1	39.4	143	4.3	1.19	100	27.3	41	12.6	0.9	174	1.14	1.33	14.6	47.3	18.9	304.28	51.65	24.1	0	0	0	0
14/05/2021	60	1	7.37	28.4	33.4	22.3	-1.1	47.8	138	4.4	1.01	102	22.1	47	14.8	-1.5	166	1.86	1.33	13.7	40.4	18.1	289.93	28.23	13.17	1	0	0	0
14/05/2021	91	2	7.38	28.5	12.4	26.1	0.5	33.7	140	5.3	1.13	99	22.1	37	13.7	0.7	143	1.85	1.19	14.9	46.3	20.2	291.75	22.82	10.65	1	0	0	1
15/05/2021	73	2	7.35	47.9	28.5	26.6	1.1	50.1	143	4.1	1.2	109	26.6	40	13.5	0.5	114	1.44	1	7.4	38.1	11.5	297.94	33.63	15.7	1	0	0	0
16/05/2021	48	1	7.42	42.7	22.3	27.8	3.4	39.1	143	4.5	1.19	104	27.6	47	16	2.9	155	4.41	1.45	11.2	43.5	15.7	301.82	43.24	20.18	1	0	0	1
12/05/2021	79	1	7.42	43	32	25.1	0.5	40.2	133	4	1.14	103	24.1	48	16.3	0.7	147	1.22	0.76	4.9	34	8.9	277.97	22.82	10.65	0	0	0	1
12/05/2021	51	2	7.34	32.8	40.1	24.9	0.8	49.9	140	3.9	0.87	103	27.4	39	13.3	1	121	2.84	0.76	12.1	40.9	16	291.63	29.43	13.73	0	0	0	0
12/05/2021	75	2	7.39	43	45.7	25	-0.5	78.4	141	4	1.23	102	23.6	43	15.1	-0.6	93	2.07	0.86	14	43	18	292.67	33.03	15.42	0	0	0	0
11/05/2021	37	1	7.35	29.9	23.4	26.7	1.1	33.8	140	4.5	0.99	103	25.2	47	16.2	0.8	105	3.07	0.65	10.3	41.5	14.8	288.64	16.82	7.85	0	0	0	0
11/05/2021	56	1	7.56	20.8	40.3	31.3	6.4	85.4	139	4.1	1.15	103	14.3	50	16.4	6.9	144	2.77	1.14	4.7	40.1	8.8	291.21	31.23	14.57	0	0	0	0
11/05/2021	78	2	7.25	65	23.4	20.5	-2.8	40.3	126	6.3	1.34	107	31.5	23	9.1	-2.6	176	3.74	1.87	-1.5	25.3	4.8	269.59	46.85	21.86	1	0	0	1
11/05/2021	72	1	7.33	41.4	28.4	24.7	-2.1	56.7	136	3.8	0.89	106	25.3	22	7.3	-2.2	107	1.14	1.45	5.3	33.8	9.1	288.05	60.66	28.31	1	1	0	1
18/05/2021	40	1	6.88	78.4	9.4	12.1	-15.7	23.1	132	4.1	1.01	95	37.9	47	16.2	-16.9	166	11.4	2.07	24.9	41.1	29	282.73	57.06	26.63	1	1	1	0
13/05/2021	41	2	6.99	43.2	28.3	16.8	-6.9	45.2	131	5.7	0.64	97	30.1	26	7.8	-8.5	155	6.98	2.09	17.2	39.7	22.9	280.12	57.06	26.63	1	1	1	1
29/03/2021	88	1	7.34	44	35	23.3	-2.9	40.7	134	4.1	0.87	105	25.4	28	9.3	-3.1	176	3.36	1.57	5.7	33.1	9.8	290.99	79.28	37	1	0	0	0
05/01/2021	43	2	7.43	43	21	26	1.1	47.8	140	4.1	1.14	100	26.4	43	14.2	1.9	132	2.27	1.32	14	44.1	18.1	291.74	26.43	12.33	0	0	0	0
20/05/2021	81	1	7.27	49.7	27.4	22.6	-4.4	42.1	138	5.4	1.16	108	22.9	40	13.6	-4.8	140	2.27	2.93	7.4	35.4	12.8	298.49	88.29	41.2	1	0	0	0
17/05/2021	63	1	7.38	40.3	20.5	23.2	-1.1	37.4	136	4.6	1.19	105	28.4	40	12.3	-0.8	126	1.53	0.99	7.8	35.6	12.4	285.21	37.24	17.38	1	0	0	0
17/05/2021	18	2	7.36	28.4	34.9	28.3	3.5	55.6	138	4.3	1.18	100	23.1	38	12.5	3.9	99	0.86	0.65	9.7	42.3	14	284.2	16.22	7.57	0	0	0	0
17/05/2021	20	2	7.45	32.4	29.1	28.3	2.9	40.2	136	5.4	1.04	96	19.5	42	13.8	3.1	109	0.73	0.75	11.7	45.4	17.1	283.36	31.83	14.86	0	0	0	0
21/05/2021	81	1	7.48	40.2	23.5	28.2	2.1	44.5	139	3.3	1.09	96	27.2	41	14.3	2.9	133	3.34	0.78	14.8	46.3	18.1	289.29	23.42	10.93	0	0	0	0
25/05/2021	61	1	6.81	133.6	4.6	21	-13.4	5.8	149	3.8	1.35	106	24	54	18.5	-17.8	275	13.9	1.14	22	46.8	25.8	318.48	31.23	14.57	1	0	1	0
24/05/2021	41	2	7.21	51.9	6.4	20.8	-7	3.8	140	4	1.3	105	21.4	19	6.6	-6.6	162	4.34	0.83	14.2	39	18.2	292.9	23.42	10.93	1	1	0	0
25/05/2021	89	1	7.26	47.4	17.3	18.3	-6.3	32.1	138	4.3	1.08	95	19.9	40	14.6	-8.4	150	8.32	1.13	24.7	47.3	29	291.74	44.44	20.74	0	0	0	1
19/05/2021	79	2	7.38	45.4	24.8	26.8	1.7	43	136	4.5	1.2	100	28.3	44	15.1	1.1	176	2.19	1.18	9.2	40.5	13.7	291.89	60.66	28.31	1	1	1	0
28/05/2021	50	1	7	84.3	12.1	17.3	-6.7	22.5	133	5.8	1.01	93	18.4	39	12.7	-8.2	133	8.55	1.65	22.7	45.8	28.5	286	75.68	35.32	1	0	1	1
31/05/2021	69	1	7.01	143	9.5	12.7	-15.4	12.5	138	4.1	0.99	106	47.9	43	14.3	-16.3	144	11.3	2.54	19.3	36.1	23.4	297.71	82.28	38.4	1	0	1	0
31/05/2021	78	2	7.46	34.4	23.6	21.6	-1.5	44.3	140	4	1.1	103	48.5	45	15.1	-1.7	188	1.74	0.78	15.4	41	19.4	297.85	44.44	20.74	1	0	0	1
31/05/2021	82	2	7.36	32.7	25.9	27.9	1.7	38.5	140	4.6	1.14	102	25.9	38	12.6	2.1	131	0.74	2.08	10.1	42.6	14.7	292.18	29.43	13.73	0	0	0	1
30/05/2021	80	2	7.02	75.7	13.9	19.3	-11.7	24.3	141	4.2	1.31	108	20.7	37	12.4	-12.6	259	12.3	1.05	13.7	37.2	17.9	305.3	53.45	24.95	1	1	1	0
28/05/2021	66	1	7.47	34.3	44.1	30.1	3.3	60.3	140	4.6	1.19	100	20.1	40	12.9	3.1	222	1.09	0.91	9.9	44.6	14.5	297.24	29.43	13.73	0	0	0	1
19/05/2021	74	1	7.26	95.3	24.6	28.5	6.7	45.7	140	4.6	1.19	100	36.8	43	13.7	7.6	143	1.53	0.87	11.5	44.6	16.1	293.25	31.83	14.86	1	0	0	1
19/05/2021	74	1	7.25	54.4	35.4	23.6	-3.8	57.3	145	4.4	1.14	112	24	45	12.7	-4.6	258	1.41	1.14	9.4	37.4	13.8	310.94	39.64	18.5	1	0	0	0
18/05/2021	88	1	7.36	27.4	33.1	18.2	-4.3	44.4	130	3.3	1.15	94	20.5	49	14.6	-4.7	212	3.87	1.09	17.8	39.3	21.1	280.19	50.45	23.54	0	0	0	0
17/05/2021	73	2	7.11	63.2	18.4	6.5	-22.1	66.4	157	4.6	1.38	94	10.4	44	12.6	-24	651	6.33	1.56	56.5	67.6	61.1	368.69	111.11	51.85	1	1	0	1
17/05/2021	75	2	7.42	43.9	14.7	28.4	3.9	19.1	142	4.5	1.14	100	28.1	36	12.2	3.4	183	1.64	0.74	13.6	46.5	18.1	298.87	28.23	13.17	0	0	0	0
15/05/2021	25	1	7.35	42.1	22.8	26.4	2.8	30.4	140	4.2	0.97	100	28.4	40	12.6	4.1	108	8.91	0.91	13.6	44.2	17.8	289.7	22.22	10.37	0	0	0	0
15/05/2021	76	1	7.39	43.5	18.3	26.5	1.6	27	142	5.2	1.12	111	26.4	45	15.5	1.2	143	2.36	2.09	4.5	36.2	9.7	302.36	62.46	29.15	0	0	0	0
14/05/2021	79	2	7.34	40.4	23.7	22.9	-1.7	33.7	138	4.9	1.19	99	29.5	44	14.7	-1.5	140	2.75	1.09	16.1	43.9	21	290.28	39.04	18.22	1	0	0	0
14/05/2021	80	1	7.39	33	32.5	22.3	-2.7	44.8	141	3.8	1.19	103	48.3	39	11.9	-3.1	164	5.97	1.84	15.7	41.8	19.5	303.72	75.68	35.32	0	0	0	1
11/05/2021	70	1	7.39	40.8	22.6	25.8	0.5	27.8	139	4.8	1.16	99	30.3	40	14.2	0.7	127	1.18	0.75	14.2	44.8	19	289.86	28.83	13.45	0	0	0	0
11/05/2021	79	1	7.23	49	12.6	18.5	-5.8	40	132	6.4	1.02	90	19.2	33	11.3	-6.4	313	3.86	1.88	23.5	48.4	29.9	297.81	98.5	45.97	1	0	0	0
10/05/2021	91	2	7.42	40	28.8	26.6	1.1	40	138	4.2	1.19	100	44.7	39	13.6	1.5	137	2.86	0.76	11.4	42.2	15.6	287.42	22.82	10.65	1	0	0	0
06/05/2021	78	2	7.41	40.2	25.7	29	4.4	49.5	138	3.2	1.01	99	23.7	42	14.6	4.6	133	1.97	0.74	10	42.2	13.2	290.7	43.84	20.46	0	0	0	0
06/05/2021	59	1	7.36	32.6	40.4	22.6	-1.1	33.3	138	4.4	1.02	100	22.9	40	12.3	-1.3	132	1.86	0.86	15.4	42.4	19.8	286.94	21.62	10.09	0	0	0	0
06/05/2021	45	1	7.36	40	22	22.3	-4.7	33.6	139	4	0.97	99	26.2	38	11.7	-5.1	148	1.85	0.88	17.7	44	21.7	290.63	26.43	12.33	1	1	0	1
06/05/2021	99	2	7.24	78.4	12.6	15.8	-9.5	23.6	139	4.4	0.97	106	51	43	15.9	-10	141	4.08	2.09	17.2	37.4	21.6	303.15	103.9	48.49	1	0	0	0
04/05/2021	39	2	7.39	28.4	24.3	30.1	3.3	40.2	140	4.4	1.08	102	28.4	42	14.7	3.8	66	1.07	0.73	7.9	42.4	12.3	287.37	22.22	10.37	0	0	0	1
04/05/2021	93	2	7.38	40.4	23.5	21.7	-2.6	38.4	138	4.3	1.14	100	28.4	43	13.9	-2.3	99	2.84	0.83	16.3	42.3	20.6	285.2	22.22	10.37	1	0	0	0
01/05/2021	67	1	7.4	39.6	28.3	24.5	-0.3	53.5	137	4	1.08	108	24.4	15	5.2	-0.3	153	0.66	5.11	4.5	33	8.5	317.94	212.61	99.22	0	0	0	1
01/06/2021	81	1	7.12	54.5	14.5	14.3	-14.7	22.3	139	4.3	0.88	89	45.3	33	13.5	-16	155	7.32	1.98	35.7	54.3	40	296.12	57.06	26.63	1	1	1	1
02/06/2021	77	2	7.39	55.4	34	33.8	8.9	63.3	144	3	1.16	101	33.3	42	14.3	7	147	2.31	0.77	9.2	46	12.2	303.67	45.05	21.02	1	0	0	0
04/06/2021	75	2	7.42	40.3	54.2	26.5	2.1	88.5	144	3.5	1.07	106	26.9	43	14.7	2	166	1.84	0.99	11.5	41.5	15	303.73	39.04	18.22	1	0	0	0
05/06/2021	57	2	7.43	40.3	28.9	27.4	1.1	44.3	140	4.5	1.18	103	23.7	45	13.6	1.4	122	2.97	1.01	9.6	41.5	14.1	292.18	32.43	15.14	1	0	0	1
05/06/2021	51	2	7.38	33.5	22.9	27.3	1.1	34.5	134	5	1.16	103	23.7	46	16.4	1.9	143	1.76	0.87	3.7	36	8.7	282.55	39.64	18.5	1	0	0	0
07/06/2021	88	1	7.49	32.1	26.4	28.9	2.6	44.9	138	4	1.12	100	23.9	39	13.9	3	114	1.85	1.08	9.1	42	13.1	287.75	32.49	15.16	1	0	0	1
10/06/2021	89	1	7.37	53.2	23.2	21.3	-4.3	43.2	132	4.9	1.19	104	48.9	38	14.3	-5.1	217	7.78	2.98	6.7	32.9	11.6	292.47	98.5	45.97	1	0	1	0
10/06/2021	71	2	7.39	22.9	30.9	28.8	2.6	33.3	148	4.2	1.01	104	28.1	40	14.9	3.3	105	1.07	0.86	15.2	48.2	19.4	306.14	25.83	12.05	1	0	0	0
11/06/2021	81	2	7.01	45.7	12.1	18.4	-10.9	21.1	138	3.8	0.87	89	40.2	22	7.9	-12.7	298	17.4	2.98	30.6	52.8	34.4	305.37	76.88	35.88	1	1	1	1
13/06/2021	77	1	7.46	35.7	53.1	25.4	1.6	89.1	137	3.7	1.21	104	25.7	23	7.8	1.6	116	1.33	1.69	7.6	36.7	11.3	287.45	42.04	19.62	0	0	0	1
13/06/2021	93	2	7.39	40.2	33.6	23.6	1.1	38.7	138	4.2	1.12	100	27.2	45	13.6	0.6	104	0.86	0.64	14.4	42.2	18.6	290.09	49.85	23.26	0	0	0	0
10/04/2021	86	2	7.43	50	21.3	28.4	4.3	40.2	134	3.1	1.11	100	28.4	36	12.7	4.9	255	2.87	0.95	5.6	37.1	8.7	290.58	50.45	23.54	1	0	0	0
16/05/2021	44	1	7.41	33.4	20.4	26.7	-1.1	38.9	139	3.3	1.12	107	23.6	41	13.2	-0.8	89	1.23	0.67	5.3	35.3	8.6	287.25	25.83	12.05	0	0	0	0
15/06/2021	92	1	7.45	40.2	33.2	28.3	1.1	45.6	139	4.4	1.08	104	23.7	43	13.9	0.5	95	1.15	0.86	6.7	39.4	11.1	289.58	37.84	17.66	0	0	0	1
15/06/2021	70	1	7.47	35	52.2	26.6	1.1	74.3	137	4.4	0.97	104	47.3	55	17.4	1	174	2.74	1.33	6.4	37.4	10.8	292.28	51.65	24.1	1	0	0	0
16/06/2021	84	1	7.44	27.5	30.2	23.8	-2.2	40.3	138	4.7	1.14	102	27.9	40	14.4	-2.6	121	1.04	1.13	12.2	40.7	16.9	287.43	28.23	13.17	1	0	0	0
16/06/2021	72	1	7.37	23.5	40.2	22.1	-6.6	40.9	140	4.3	1.08	108	20.1	38	12.9	-6.9	118	1.04	0.84	9.9	36.3	14.2	291.96	32.43	15.14	0	0	0	0
17/06/2021	86	2	7.36	29.4	30.4	24.4	1.1	39.4	140	4.3	1.07	100	27.3	42	13.7	0.8	104	0.76	1.08	15.6	44.3	19.9	290.58	28.83	13.45	0	0	0	0
18/06/2021	49	2	7.37	49	35	28.8	3.6	65.2	144	4.7	1.23	107	29.2	47	16	2.6	105	1.74	0.89	8.2	41.7	12.9	296.64	16.82	7.85	0	0	0	1
16/05/2021	87	2	7.44	32.9	27.4	22.9	-5.7	38.6	140	3.4	1.19	103	29.4	47	16.8	-4.2	114	2.07	0.91	14.1	40.4	17.5	292.94	39.64	18.5	1	0	0	1
08/04/2021	80	1	7.33	54.3	25.4	20.1	-5.4	33.7	138	2.9	0.99	103	26.2	29	10.3	-5.1	90	3.86	0.97	14.9	37.9	17.8	290.91	59.46	27.75	1	0	0	0
03/11/2020	89	1	7.33	32.9	20.4	28.4	1.1	32.5	132	4	0.87	112	32.5	20	6.5	0.9	322	4.24	1.14	-8.4	24	-4.4	294	72.67	33.91	1	0	0	1
06/05/2021	84	1	7.23	34	17.9	16.8	-8.4	23.9	138	5	1.14	109	17	36	11.1	-10.1	143	4.98	2.09	12.2	34	17.2	305.47	129.13	60.26	1	0	0	0
20/06/2021	53	2	7.38	32.7	23.7	26.1	-1.4	39.4	138	4.2	1.01	106	23.6	38	13.5	-1.6	85	3.07	0.77	5.9	36.2	10.1	285.03	25.83	12.05	1	0	0	0
22/06/2021	84	1	7.33	53.2	21.1	20.4	-5.4	38.3	138	4.9	1.09	95	29.5	43	14.9	-5	104	1.86	0.87	22.6	47.9	27.5	286.08	25.83	12.05	0	0	0	0
23/06/2021	87	2	7.39	33.9	40.2	20.6	-2.3	59.4	139	3.9	1.42	103	18.6	38	17.3	-2.9	122	3.87	1.07	15.4	39.9	19.3	290.08	31.83	14.86	1	0	0	1
23/06/2021	56	1	7.41	22.4	40.4	21.3	-5.4	66.9	132	6.2	1.19	105	22.1	39	14.8	-5.8	75	1.94	0.87	5.7	33.2	11.9	271.97	22.82	10.65	0	0	0	0
26/06/2021	36	2	7.37	29.9	40.2	24.8	2.2	60.6	139	4.3	1.08	105	23.2	38	13.9	2.1	76	1.83	0.51	9.2	38.3	13.5	285.13	17.42	8.13	0	0	0	1
27/06/2021	63	1	7.39	32.4	28.6	26.6	1.1	39.5	138	4.1	1.22	100	27.1	44	15	1.3	104	1.07	0.75	11.4	42.1	15.5	284.68	17.42	8.13	0	0	0	0
11/05/2021	47	1	7.46	23.6	37.8	22.8	0.6	43.7	140	5	1.18	105	27.4	41	13.2	-0.5	113	1.85	1	12.2	40	17.2	291.98	34.23	15.98	0	0	0	1
11/05/2021	58	1	7.39	54.3	22.1	29.4	2.9	40.3	138	5.3	1.17	102	32.1	30	11.1	2.2	94	3.07	2.65	6.6	41.3	11.9	294.84	81.68	38.12	1	0	0	1
17/05/2021	81	2	7.35	52.1	38.5	28.9	3.4	69.2	140	4.7	1.29	102	28.8	35	12	2.5	123	1.27	1.01	9.1	42.7	13.8	298.35	69.07	32.23	1	0	0	1
13/05/2021	74	2	7.47	22.8	37.4	28.3	3.7	60.4	143	4.7	1.28	103	19.4	37	13.2	4.3	118	1.16	1.09	11.7	44.7	16.4	296.36	22.82	10.65	0	0	0	0
18/05/2021	64	2	7.3	75.3	23.7	29.5	2.7	30.1	138	4.3	1.18	104	34.2	49	16.4	2.9	155	1.98	1.06	4.5	38.3	8.8	295.02	62.46	29.15	1	0	0	0
17/05/2021	18	1	7.54	45.7	22.5	22.6	1	45.3	136	4.7	1.22	100	23.9	46	15.3	0.5	132	3.87	0.87	13.4	40.7	18.1	282.64	19.82	9.25	0	0	0	1
17/05/2021	86	2	7.4	43.9	30.1	27.1	2.3	57.1	142	3.8	1.26	103	26.9	44	14.9	1.8	134	2.26	1.04	11.9	42.8	15.7	296.25	28.83	13.45	1	1	0	1
17/05/2021	54	2	7.43	32.9	40.3	25.5	1.1	56.7	140	3.9	1.13	100	23.9	43	14.6	1.8	90	1.14	0.87	14.5	43.9	18.4	288.7	22.22	10.37	0	0	0	0
16/05/2021	35	2	7.38	22.8	32.9	29.9	3.9	64.3	138	4.8	1.16	102	24.3	47	15.7	3.9	173	1.87	1.08	6.1	40.8	10.9	291.92	37.84	17.66	1	0	0	1
16/05/2021	54	2	7.38	32.1	40.3	28.4	2.9	56.6	138	3.8	1.07	100	22.2	45	14.8	3.1	115	0.75	0.53	9.6	41.8	13.4	288.7	37.84	17.66	1	0	0	0
16/05/2021	87	2	7.43	32	44.6	25.3	-1.1	56.4	139	4.2	1.13	103	23.6	42	14.1	-1	95	1.08	0.86	10.7	40.2	14.9	290.08	40.84	19.06	0	0	0	1
23/06/2021	92	1	7.4	40.3	29.4	28.4	1.8	49.3	140	4.6	1.08	102	23.7	40	12.7	1.8	180	1.45	0.97	9.6	42.6	14.2	297.51	45.05	21.02	1	0	0	1
27/06/2021	89	1	7.3	48.6	23.1	22.5	-4.6	32.6	138	4.8	0.97	105	27.9	29	11.5	-4.8	151	2.65	2.33	10.5	37.8	15.3	296.5	72.67	33.91	1	1	0	0
29/06/2021	77	1	7.43	34.3	29.2	30.1	4.3	4	132	4.7	1.19	100	27.3	30	12.2	4.3	119	0.97	0.87	1.9	36.7	6.6	274.31	22.22	10.37	1	0	0	1
30/06/2021	47	2	7.39	40.2	23.7	25.1	1.1	40.9	140	4.5	1.12	104	26.6	40	12.4	1.8	143	1.14	0.98	10.9	40.5	15.4	292.35	26.43	12.33	0	0	0	1
30/06/2021	85	1	7.39	37.5	56.7	24.3	1.1	76.5	134	3.7	1.13	102	32.1	38	12.5	1.1	134	2.09	0.87	7.7	35.7	11.4	279.75	25.83	12.05	0	0	0	1
23/05/2021	81	1	7.38	52.1	20.9	30.7	5.5	32.2	142	4.9	1.15	105	30.4	45	15.3	4.1	117	0.84	2.34	6.3	41.9	11.2	303.41	77.48	36.16	0	0	0	1
24/05/2021	72	2	7.42	55.1	36.9	35.9	11.4	69.9	134	7.6	1.11	101	35.1	47	15.9	9.1	282	1.13	1.04	-2.9	40.6	4.7	289.67	36.04	16.82	1	0	0	0
23/05/2021	76	2	7.4	41.8	51.1	25.7	0.8	85.5	141	3.9	1.2	106	25.6	40	13.7	0.6	105	1.04	0.94	9.3	38.9	13.2	295.84	48.05	22.42	1	0	0	0
27/05/2021	88	1	7.41	34.2	28.9	23.2	-1.1	40.2	139	4.3	1.19	98	28.3	40	12.6	-1.4	283	1.86	0.79	17.8	45.3	22.1	301.23	45.05	21.02	0	0	0	1
28/05/2021	46	1	7.38	41.1	53.2	24.3	-0.8	86.4	143	4	1.1	109	24.3	46	15.7	-0.8	98	1.38	1.01	9.7	38	13.7	295.85	26.43	12.33	0	0	0	0
28/05/2021	59	1	7.39	40.1	33.2	28.1	3.6	44.3	138	4.1	1.19	110	27.4	43	15.1	4.1	177	0.85	0.87	-0.1	32.1	4	290.14	25.83	12.05	1	0	0	0
29/05/2021	81	2	7.39	38.4	29.4	28.2	1.1	47.9	136	5.3	0.95	104	27	42	15.9	2	111	1.18	1.22	3.8	37.3	9.1	286.58	50.45	23.54	0	0	0	0
29/05/2021	47	1	7.47	22.9	38.4	22.1	-4.3	59.9	140	4.3	1.19	97	18.3	40	12.3	-4	104	2.76	1.09	20.9	47.3	25.2	290.08	25.83	12.05	0	0	0	1
29/05/2021	56	1	7.6	22.1	40.6	19.5	-4.8	76.5	140	3.9	1.42	104	15.4	41	14.3	-5	144	3.07	0.86	16.5	39.9	20.4	294.91	41.44	19.34	1	0	0	0
31/05/2021	26	2	7.37	32.8	17.3	18.9	-6.5	24.1	140	4	1.27	106	19.1	43	14.7	-5.5	81	6.42	0.74	15.1	38	19.1	288.5	24.02	11.21	1	0	0	0
24/06/2021	55	2	7.28	36.7	11.1	20.1	-6.5	20.5	138	4.6	0.96	108	26.4	20	5.7	-8	199	6.88	1.68	9.9	34.6	14.5	299.47	74.47	34.76	1	1	1	1
04/06/2021	96	2	7.36	50	31.2	25.6	0.5	56.4	163	3.2	1.19	119	26.7	37	12.3	0.9	210	3.77	1.66	18.4	47.2	21.6	354.28	99.7	46.53	1	0	0	1
17/06/2021	31	2	7.34	65.4	23.6	19.3	-4.6	53.2	139	3.6	1.01	112	20.4	43	15	-4.9	154	2.75	0.76	7.7	30.6	11.3	290.16	21.62	10.09	1	1	0	1
16/05/2021	27	2	7.37	40.5	26.5	29.4	3.3	37.8	136	4.4	1.19	101	29.5	39	13	4.4	93	1.52	0.66	5.6	39.4	10	279.97	16.82	7.85	1	0	0	0
25/05/2021	84	1	7.35	55.1	29.9	30.4	4.8	52.4	144	5.6	1.18	104	30.3	56	19.1	2.8	117	1.72	0.93	9.6	45.6	15.2	299.3	28.83	13.45	1	0	0	1
21/06/2021	80	1	7.39	38.3	25	23.1	-1.9	44.8	144	4.8	1.17	111	23.1	31	10.5	-1.7	126	3.15	0.99	9.9	37.8	14.7	306.81	70.87	33.07	1	0	0	0
21/06/2021	88	2	7.43	40.2	31.6	26.9	2.6	62.7	137	5.3	1.19	101	26.6	39	13.4	2.4	132	1.46	1.07	9.1	41.3	14.4	289.04	46.25	21.58	1	0	0	1
18/06/2021	61	1	7.42	45	28.6	26.4	1.4	39.8	138	4.3	0.99	110	30.2	41	13.2	1.5	132	1.75	0.69	1.6	32.3	5.9	287.14	22.82	10.65	1	0	0	1
14/06/2021	87	2	7.56	27.4	53.2	28	4.3	60.7	140	4.5	0.99	102	28	34	12.1	4.9	99	1.23	1.22	10	42.5	14.5	289.3	22.82	10.65	1	0	0	0
10/06/2021	41	1	7.39	32.8	40	23.9	-0.8	47.8	139	4.3	1.14	100	23.7	46	15.4	-1	109	0.85	0.87	15.1	43.3	19.4	286.96	17.42	8.13	0	0	0	1
02/06/2021	62	1	7.01	19	23.8	7.5	-20.4	30.5	144	6	0.75	109	6.6	17	6.1	-21	457	21	3.04	27.5	41	33.5	327.7	85.89	40.08	0	0	1	0
29/06/2021	47	1	7.25	78.4	16.4	26.4	-0.8	32.4	132	4	1.22	94	38.7	46	16.3	-1	80	1.86	0.74	11.6	42	15.6	273.35	29.43	13.73	1	0	0	1
27/06/2021	53	2	7.49	30	54.3	23.2	1	74.3	141	4	1.06	107	27.4	37	13.1	-0.6	117	3.75	1.09	10.8	38	14.8	296.01	45.05	21.02	1	0	0	0
02/06/2021	73	2	7.48	40	33	30.2	5.6	42.1	138	3.1	1.02	96	31.7	33	11.1	6.2	106	2.64	1.32	11.8	45.1	14.9	292.3	62.46	29.15	1	0	0	1
03/06/2021	70	2	7.37	32.8	32.9	25.7	0.8	49.3	138	3.8	1.01	108	26.5	42	15.6	0.9	95	0.94	0.79	4.3	33.8	8.1	285.98	28.23	13.17	0	0	0	1
04/06/2021	51	1	7.42	22.5	30.2	28.2	3.6	56.7	130	3.8	1.31	102	21.7	45	14.6	3.8	143	2.86	1.12	-0.2	31.8	3.6	271.65	22.22	10.37	0	0	0	0
06/06/2021	41	2	7.33	40.6	20.6	28.4	1.1	32.6	137	2.9	1.09	104	30.4	37	13.7	1.3	77	1.43	0.88	4.6	35.9	7.5	286.99	52.25	24.39	0	0	0	0
07/08/2021	61	1	7.302	67.5	22.7	18.5	-7.6	20.1	132	3.8	1.08	107	17.4	32	12.5	-6.9	178	9.43	1.97	6.5	28.8	10.3	284.4	63.06	29.43	1	1	1	0
07/09/2021	33	1	6.998	84	15.3	16.4	-9.4	32.7	147	4.1	1.37	102	21.7	50	16.1	-11.6	298	11.5	0.91	28.6	49.1	32.7	316.36	34.83	16.26	1	1	0	0
07/07/2021	50	1	7.237	73.2	23.7	22.6	-1.1	43.6	140	3.7	1.13	109	24.5	43	14.1	-1.6	83	2.73	0.73	8.4	34.7	12.1	291.42	40.84	19.06	1	1	0	1
07/07/2021	56	2	7.403	44	38	23.6	-2.4	47.8	134	4.7	1.05	105	28.6	35	11.1	-2.1	100	2.64	0.86	5.4	33.7	10.1	279.36	34.83	16.26	1	1	0	0
02/05/2021	94	2	7.37	45.9	18.8	26.7	1.5	27.1	141	4.3	1.06	106	26.6	28	9.6	1.2	219	1.14	2.33	8.3	39.3	12.6	322.1	167.57	78.2	1	0	0	1
02/05/2021	87	2	7.47	43.2	21.8	27.4	3.5	38.4	139	4.3	1.18	105	28.4	31	10.4	3.9	88	2.38	1.08	6.6	38.3	10.9	290.5	45.65	21.3	0	0	0	1
02/05/2021	69	1	7.39	43.5	10.1	26.3	1.4	9.6	139	4.6	1.1	104	26.2	48	16.4	1	256	2.91	1.12	8.7	39.6	13.3	300.43	49.25	22.98	0	0	0	0
[truncated: 807 more rows]
